# Supplementary material for: Phylogenetic analysis of the MCL1 BH3 binding groove and rBH3 sequence motifs in the p53 and INK4 protein families
Source: PLoS One. 2023 Jan 25;18(1):e0277726. doi: 10.1371/journal.pone.0277726 (PMC9876281; doi:10.1371/journal.pone.0277726)
Supplement: S4 File — The following alignment for all p73 sequences was generated using the p53 family phylogenetic tree. (FASTA) [file pone.0277726.s008.fasta]

>NP_001279335.1/1-636
------------------------------------------------------------------------
------------------------------------------------------------------------
--------------M--AQSSPADEGHTFENLWSSLEPDSTYFDIPQTNLSG----NNEAVPNLPQNRTEVC
MDVFQMRDM---NESVM-------------------------------------------------------
--------------------------------------------------SQFNLLNSTMDQSISN-RASSG
SPYNSEHT--SNVPTPSPYSQPSSTFDTMSPAPAIPSNTDYPGPHLFEVTFQQSSTAKSATWT---------
------------------YSPLLKKLYCQIAKTCPIQAKVTSLPPSGSVVRAMPVYKKAEHVTEVVKRCPNH
ELGRDFND-----GQSAPASHLIRVEGNNLAQYVDDPVTGRQSVMVPYEPPQVGTEFTTILYNFMCNSSCVG
GMNRRPILIIITLETR-----DGQVLGRRSFEGRICACPGRDRKADEDHYREQQAINEN---AAKNANGSKR
P------FKQTPPGAQGPTAGIKKRRHGDEEFFYVPVRGRENFEILMKIKESLELMELVPQQLIDSYRQQQQ
----QQLLQR-QQQA----SSAYGAV-NPPMNKIPN--V-NKLPSVNQLV-GQPSQHSPSTSVNLGP----M
GPTLMNNHH-HHHHYMPPNGNMNGGNPSQSTAMGPTSHCTPPPPYNADPALVSFLTGLGCPNCLEYFTSQGL
QTMYHLQNLSMEDLGALKIPEQYRLLIWRGLQEFKPG-----------HDYNSP-QLLRSSNNN--------
PSVGGELQRQRVMEAVHFRVRHTITIPNR--------------GDDWGDFGFDVPDCKTR--KQPIKEEFTE
NELN--------------------------------------------------------------------
------------------------------
>XP_032904389.1/1-637
------------------------------------------------------------------------
------------------------------------------------------------------------
--------------M--AQSSPADEGPTFEHLWSSLEPDSTYFDIPQTNLSS----NNEAVPNLPQNRTEVC
MDVFQMRDM---NESVM-------------------------------------------------------
--------------------------------------------------SQFNLLNSSMDQSITN-RASSA
SPYNSEHT--SNVPTPSPYSQPSSTFDTMSPAPAIPSNTDYPGPHLFEVTFQQSSTAKSATWT---------
------------------HSPLLKKLYCQIAKTCPIQVKLASPPPPGSVVRAMPVYKKAEHVTEVVKRCPNH
ELGRDFND-----GQAAPASHLIRVEGNNLAQYVDDAVTGRQSVMVPFEPPQVGTEFTTILYNFMCNSSCVG
GMNRRPILIIITLETR-----DGQVLGRRSFEGRICACPGRDRKADEDHYREQQAINDS---AAKNGNGNKR
T------FKQTPQTTQGPNAGIKKRRHGDEEFFYIPVRGRENFEILMKIKESLELMELVPQQLVDSYRQQQ-
----QQMVQR-QQQA----SSCYGTV-IPPTNKVPN--MMNKLPSVNQLV-GQPSQHSPSTSASHGH----I
GPSIMNNHHHHHHHHIPTNGNMNGGNSSQPAGMGPASHCTPPPPYNADPGLVSFLTGLGCLNCLEYFTSQGL
QTMYHLQNLSIEDLGALKIPDQYRLLIWRGLQEFKQG-----------HDYSSQ-QLIRSGN-N-----T--
ATMSGELQRQRVMEAVHFRVRHTITIPNR--------------ADDWGDFGFDLPDCKTR--KPPIKEEFTE
SELN--------------------------------------------------------------------
------------------------------
>XP_038677838.1/1-638
------------------------------------------------------------------------
------------------------------------------------------------------------
--------------M--AQSSPADEGPTFEHLWSSLEPDSTYFDIPQTNLSG----SNEAVPNLPQNRTEVC
MDVFQMRDM---NESVM-------------------------------------------------------
--------------------------------------------------SQFNLLNSSMDQSITN-RASSA
SPYNSEHA--SNVPTPSPYSQPSSTFDTMSPAPAIPSNTDYPGPHLFEVTFQQSSTAKSATWT---------
------------------YSPLLKKLYCQIAKTCPIQVKLTSPPPPGSVVRAMPVYKKAEHVTEVVKRCPNH
ELGRDFND-----GQSAPASHLIRVEGNNLAQYIDDAVTGRQSVLVPFEPPQVGTEFTTILYNFMCNSSCVG
GMNRRPILIIITLETR-----DGQVLGRRSFEGRICACPGRDRKADEDHYREQQAINES---AAKNGNGNKR
T------FKQSPQGVQGPNAGIKKRRHGDEEFFYVPVRGRENFEILMKIKESLELMELVPQQLIDSYRQQQ-
----QQLLQR-QQQA----SSSYGTV-VPPTNKIPN--MMNKLPSVNQLV-GQPSQHSPSTSTNLGH----M
GPTIMNNHHHHHHHHIPTNGNMNGGNSSQSAGMGPTSHCTPPPPYTADPALVSFLTGLGCPNCLEYFTSQGL
QTMYHLQNLSLEDLGALKIPEQYRLLIWRGLQEFKQG-----------HDYSSQ-QLIRSNNNN-----T--
GTISGELQRQRVMEAVHFRVRHTITIPNR--------------GDDWGDFGFDVPDCKTR--KQPIKEEFTE
SELN--------------------------------------------------------------------
------------------------------
>XP_041061693.1/1-634
------------------------------------------------------------------------
------------------------------------------------------------------------
--------------M--AQSSPADEGPTFEHLWSSLEPDSTYFDIPQTNLSG----SNEAV---PQNRTEVC
MDVFHMRDM---NESVM-------------------------------------------------------
--------------------------------------------------SQFNLLNSSMDQSITN-RASSA
SPYNSEHA--SNVPTPSPYSQPSSTFDTMSPAPAIPSNTDYPGPHLFEVTFQQSSTAKSATWT---------
------------------YSPLLKKLYCQIAKTCPIQVKLTSPPPPGSVVRAMPVYKKAEHVTEVVKRCPNH
ELGRDFND-----GQAAPASHLIRVEGNNLAQYIDDAVTGRQSVLVPFEPPQVGTEFTTILYNFMCNSSCVG
GMNRRPILIIITLETR-----DGQVLGRRSFEGRICACPGRDRKADEDHYREQQAINES---AAKNGNGNKR
T------FKQTPQGVQGPNAGIKKRRHGDEEFFYVPVRGRENFEILMKIKESLELMELVPQQLIDSYRQQQ-
----QQLLQR-QQQA----SSSYGAV-IPPTNKVPN--MMNKLPSVNQLV-GQPSQHSPSTSANLGH----M
GPTIMNNHHHHHHHHIPTNGNVNGGNSSQSAGMGPTSHCTPPPPYAADPALVSFLTGLGCPNCLEYFTSQGL
QTMYHLQNLSLEDLGALKIPEQYRLLIWRGLQEFKQG-----------HDYSSQ-QLIRSS-NN-----T--
GTISGELQRQRVMEAVHFRVRHTITIPNR--------------GDDWGDFGFDVPDCKTR--KQPIKEEFTE
SELN--------------------------------------------------------------------
------------------------------
>XP_005478336.1/1-674
------------------------------------------------------------------------
------------------------------------------------------------------------
--------------M--SQSTVTEEGGTFEHLWSSLEPDSTYFELPPGSQPGEQPVPSTSNPGNHHSTAEVS
MDVYHMRDM---NENVM-------------------------------------------------------
--------------------------------------------------SQYNLLSSSMES-LGS-RATST
SPYSSENASSSAVPTPSPYSQPNSTFEGLSPAPAIPSNTDYPGPHAFQVSFQQSSTAKSATWT---------
------------------YSPLLKKLYCQIAKTCPIQIKLSSSPPHGSIIRAMPVYKKAEHVTEVVKRCPNH
ELGRDFND-----GQAAPASHLIRVEGNNLCQYVDDPVTGRQSVIVPYEAPQVGTEFTTILYNFMCNSSCVG
GMNRRPILIIITLETR-----DGQVLGRRSFEGRICACPGRDRKADEDHFREQQALNES---VAKNGSANKR
N------FKQSPTNIPSPNINMRKRRHGEEEVYYIPVRGRENFELLMKIKDSLELVELVPQQLVDSYRQQAQ
----QQLLQR-PSHVASP--SSYSPLSNMSKLHSHG--GLSKPPSVNQLA-GQQPQQHHTAPSSMAHMGDYL
CPNMLNSN------HMQANGEMNGGHNSQN--IVSASHCSPPPPYNPDPSLVSFLTSLGCQNFIEYFTSQGL
QSIYHLQTLSMEDLGALKIPEQSRLIIWRGLQDMKQGAPLQLPASSHHHDYHGQ-QLLRSSSNMTASAMAAI
GAAGGELQRQRVMEAVHFRVRHTITIPNRSSVVGTSG--MTA-PDEWADFGFDMPDCKVSRSKHSIKEEFME
SDIH--------------------------------------------------------------------
------------------------------
>XP_026009455.1/1-697
------------------------------------------------------------------------
---------------------------------------------------------------MKDWHWIPF
QRVVCPSPDYPSSKM--SQSTVTEEGGTFEHLWSSLEPDSTYFELPPGSQPGEQPVPSTSNPGNHHSTAEVS
MDVYHMRDM---NENVM-------------------------------------------------------
--------------------------------------------------SQYNLLSSSMES-LGS-RATST
SPYSSENASSSAVPTPSPYSQPNSTFEGLSPAPAIPSNTDYPGPHAFQVSFQQSSTAKSATWT---------
------------------YSPLLKKLYCQIAKTCPIQIKLSSSPPHGSIIRAMPIYKKAEHVTEVVKRCPNH
ELGRDFND-----GQAAPASHLIRVEGNNLCQYVDDPVTGRQSVIVPYEAPQVGTEFTTILYNFMCNSSCVG
GMNRRPILIIITLETR-----DGQVLGRRSFEGRICACPGRDRKADEDHFREQQALNES---VAKNGSANKR
N------FKQSPTNIPSPNINMRKRRHGEEEVYYIPVRGRENFELLMKIKDSLELVELVPQQLVDSYRQQAQ
----QQLLQR-PSHVASP--SSYSPLSNMNKLHSHG--GLSKPPSVNQLA-GQQPQQHHTAPSSMAHMGDYL
YPNMLNSN------HMQANGEMNGGHNSQN--IVSASHCSPPPPYNPDPSLVSFLTSLGCQNFIEYFTSQGL
QSIYHLQTLSMEDLGALKIPEQSRLIIWRGLQDMKQGAPLQLPASSHHHDYHGQ-QLLRSSSNMTASAMAAI
GAAGGELQRQRVMEAVHFRVRHTITIPNRSSVVGTSG--MTA-ADEWADFGFDMPDCKVSRSKHSIKEEFME
SDIH--------------------------------------------------------------------
------------------------------
>XP_039903683.1/1-674
------------------------------------------------------------------------
------------------------------------------------------------------------
--------------M--SQSTVTEEGGTFEHLWSSLEPDSTYFELPPGSQPGEQPVPSTSNPGNHHSTAEVS
MDVYHMRDM---NENVM-------------------------------------------------------
--------------------------------------------------SQYNLLSSSMES-LGS-RATST
SPYSSENASSSAVPTPSPYSQPNSTFEGLSPAPAIPSNTDYPGPHAFQVSFQQSSTAKSATWT---------
------------------YSPLLKKLYCQIAKTCPIQIKLSSSPPHGSIIRAMPIYKKAEHVTEVVKRCPNH
ELGRDFND-----GQAAPASHLIRVEGNNLCQYVDDPVTGRQSVIVPYEAPQVGTEFTTILYNFMCNSSCVG
GMNRRPILIIITLETR-----DGQVLGRRSFEGRICACPGRDRKADEDHFREQQALNES---VAKNGSANKR
N------FKQSPTNIPSPNINMRKRRHGEEEVYYIPVRGRENFELLMKIKDSLELVELVPQQLVDSYRQQAQ
----QQLLQR-PSHVASP--SSYSPLSNMNKLHSHG--GLSKPPSVNQLT-GQQPQQHHTAPSSMAHMGDYL
CPNMLNSN------HMQANGEMNGGHNSQN--IVSASHCSPPPPYNPDPSLVSFLTSLGCQNFIEYFTSQGL
QSIYHLQTLSMEDLGALKIPEQSRLIIWRGLQDMKQGAPLQLPASSHHHDYHGQ-QLLRSSSNMTASAMAAI
GAAGGELQRQRVMEAVHFRVRHTITIPNRSSVVGTSG--MTA-ADEWADFGFDMPDCKVSRSKHSIKEEFME
SDIH--------------------------------------------------------------------
------------------------------
>XP_035761614.1/1-674
------------------------------------------------------------------------
------------------------------------------------------------------------
--------------M--SQSTVTEEGGTFEHLWSSLEPDSTYFELPPGSQPGEQPVPSTSNPGNHHSTAEVS
MDVYHMRDM---NENVM-------------------------------------------------------
--------------------------------------------------SQYNLLSSSMES-LGS-RATST
SPYSSENASSSAVPTPSPYSQPNSTFEGLSPAPAIPSNTDYPGPHAFQVSFQQSSTAKSATWT---------
------------------YSPLLKKLYCQIAKTCPIQIKLSSSPPHGSIIRAMPIYKKAEHVTEVVKRCPNH
ELGRDFND-----GQAAPASHLIRVEGNNLCQYVDDPVTGRQSVIVPYEAPQVGTEFTTILYNFMCNSSCVG
GMNRRPILIIITLETR-----DGQVLGRRSFEGRICACPGRDRKADEDHFREQQALNES---VAKNGSANKR
N------FKQSPTNIPSPNINMRKRRHGEEEVYYIPVRGRENFELLMKIKDSLELVELVPQQLVDSYRQQAQ
----QQLLQR-PSHVASP--SSYSPLSNMNKLHSHG--GLSKPPSVNQLA-GQQPQQHHTAPSSMAHMGDYL
CPNMLNSN------HMQANGEMNGGHNSQN--IVSASHCSPPPPYNPDPSLVSFLTSLGCQNFIEYFTSQGL
QSIYHLQTLSMEDLGALKIPEQSRLIIWRGLQDMKQGASLQLPASSHHHDYHGQ-QLLRSSSNMTASAMAAI
GAAGGELQRQRVMEAVHFRVRHTITIPNRSSVVGTSG--MTA-ADEWADFGFDMPDCKVSRSKHSIKEEFME
SDIH--------------------------------------------------------------------
------------------------------
>XP_004554165.1/1-674
------------------------------------------------------------------------
------------------------------------------------------------------------
--------------M--SQSTVTEEGGTFEHLWSSLEPDSTYFELPPGSQPGEQPVPSTSNPGNHHSTAEVS
MDVYHMRDM---NENVM-------------------------------------------------------
--------------------------------------------------SQYNLLSSSMES-LGS-RATST
SPYSSENASSSAVPTPSPYSQPNSTFEGLSPAPAIPSNTDYPGPHAFQVSFQQSSTAKSATWT---------
------------------YSPLLKKLYCQIAKTCPIQIKLSSSPPHGSIIRAMPIYKKAEHVTEVVKRCPNH
ELGRDFND-----GQAAPASHLIRVEGNNLCQYVDDPVTGRQSVIVPYEAPQVGTEFTTILYNFMCNSSCVG
GMNRRPILIIITLETR-----DGQVLGRRSFEGRICACPGRDRKADEDHFREQQALNES---VAKNGSANKR
N------FKQSPTNIPSPNINMRKRRHGEEEVYYIPVRGRENFELLMKIKDSLELVELVPQQLVDSYRQQAQ
----QQLLQR-PSHVASP--SSYSPLSNMNKLHSHG--GLSKPPSVNQLA-GQQPQQHHTAPSSMAHMGDYL
CPNMLNSN------HMQANGEMNGGHNSQN--IVSASHCSPPPPYNPDPSLVSFLTSLGCQNFIEYFTSQGL
QSIYHLQTLSMEDLGALKIPEQSRLIIWRGLQDMKQGAPLQLPASSHHHDYHGQ-QLLRSSSNMTASAMAAI
GAAGGELQRQRVMEAVHFRVRHTITIPNRSSVVGTSG--MTA-ADEWADFGFDMPDCKVSRSKHSIKEEFME
SDIH--------------------------------------------------------------------
------------------------------
>XP_019112267.1/1-670
------------------------------------------------------------------------
------------------------------------------------------------------------
--------------M--SQSTVAEEGGTFEHLWSSLEPDSTYFELPPGSQPGERPMPSTSTPGSHRNAAEGS
MDVYHLRDM---NDNVM-------------------------------------------------------
--------------------------------------------------SQYNLLSSSMES-LGS-RATSA
SPYSSENASSSAVPTPSPYSQPNSTFEGLSPAPAIPSNTDYPGLHSFQVSFQQSSTAKSATWT---------
------------------YSPLLKKLYCQIAKTCPIQIKLSSSPPHGSIIRAMPVYKKAEHVTEVVKRCPNH
ELGRDFND-----GQTAPASHLIRVEGSNLCQYVDDPVTGRQSVFVPYEAPQVGTEFTTILYNFMCNSSCVG
GMNRRPILIIITLETR-----DGQVLGRRSFEGRICACPGRDRKADEDHFREQQALNDS---VVKNGGANKR
N------FKQSPPNIPSPNINMRKRRHGEEEIYYIPVRGRENFELLMKIKDSLELVELVPQSLVDSYRQQTQ
----QQLLQR-PSHIASP--TSYSPLSNMNKLHAHG--GLSKPPSVNQLV-GQQPQQHATAPTSIAHMGS--
--NMLNNH------HMQANGDMNGGHSSQS--IVSASHCSP-PPYNPDPSLVSFLTSLGCQNFIEYFTSQGL
QSIYHLQTLSMEDLAALKIPEQSRLAIWRGLQDMKQGSSLQLPAPTHHHDYHGQ-QLLRSSSNMAASAMAAI
GATGGELQRQRVMEAVHFRVRHTITIPNRSGVVGTGG--MAAATDEWADFGFDMPDCKLSRSKHSIKEEFME
SDVH--------------------------------------------------------------------
------------------------------
>XP_040904398.1/1-671
------------------------------------------------------------------------
------------------------------------------------------------------------
--------------M--SQSTVTEEGGTFEHLWSSLEPDSTYFELPPGSQPGERPVPSTSTPGSHRSAAEVS
MDVYHMRDM---NDNVM-------------------------------------------------------
--------------------------------------------------SQYNLLSSSMES-LGS-RATSA
SPYSSENASSSAVPTPSPYSQPNSTFEGLSPAPAIPSNTDYPGPHTFQVSFQQSSTAKSATWT---------
------------------YSPLLKKLYCQIAKTCPIQIKLSSSPPHGSIIRAMPVYKKAEHVTEVVKRCPNH
ELGRDFND-----GQAAPASHLIRVEGNNLCQYVDDPVTGRQSVFVPYEAPQVGTEFTTILYNFMCNSSCVG
GMNRRPILIIITLETR-----DGQVLGRRSFEGRICACPGRDRKADEDHFREQQALNES---VAKNGSASKR
N------FKQSPPNIPSPNINMRKRRHGEEEIYYIPVRGRENFELLMKIKDSLELVELVPQPLVDSYRQQTQ
----QQLLQR-PSHIASP--SSYSPLSNMNKLHAHG--GLSKPPSVNQLV-GQQPQQHPTAPTSIAHMGS--
--NMLHSH------HMQANGDMNGGHSSQT--IVSASHCSPPPPYNPDPSLVSFLTSLGCQNFIEYFTSQGL
QSVYHLQTLSMEDLGALKIPEQSRLAIWRGLQDMKQGAPIQLPTSTHHHDYHGQ-QLLRSSSNMAASAMAAI
GAAGGELQRQRVMEAVHFRVRHTITIPNRSGVVGTTG--MAAAADEWADFGFDMPDCKMSRSKHSIKEEFME
SDIH--------------------------------------------------------------------
------------------------------
>XP_039656075.1/1-694
------------------------------------------------------------------------
---------------------------------------------------------------MKDWRWIPL
QRVICPSPDYPSSKM--SQSVVTEEGGTFEHLWSSLEPDSTYFELPPGSRPGERPVPSTSITGSHRSAAEVS
MDVYQMRDI---NDNVM-------------------------------------------------------
--------------------------------------------------SQYNLLSSSMES-LGS-RATSA
SPYSSENASSSAVPTPSPYSQPNSTFEGLSPAPAIPSNTDYPGLHNFQVSFQQSSTAKSATWT---------
------------------YSPLLKKLYCQIAKTCPIQIKLSSSPPHGSIIRAMPVYKKAEHVTEVVKRCPNH
ELGRDFND-----GQAAPASHLIRVEGNNLCQYVDDPVTGRQSVFLPYESPQVGTEFTTILYNFMCNSSCVG
GMNRRPILIIITLETR-----DGQVLGRRSFEGRICACPGRDRKADEDHFREQQALNDS---VAKNGSANKR
N------FKQSPPNIPSPNINMRKRRHGEEEIYYIPVRGRENFELLMKIKDSLELVELVPQPLVDSYRQQTQ
----QQLLQR-PNHIASP--SSYSPLSNMNKLHAHG--GLNKVPSVNQLV-GQQPQQHHTAPTSMAHMGS--
--NMLNSH------HMQGNGDMNGGHSSQT--IVSASHCSPPPPYNPDPSLVSFLTSLGCQNFIEYFTSQGL
QSVYHLQTLSMEDLGALKIPEQFRLAIWRGLQDMKQVTPLQLPASSHHHDYHGQ-PLLRSSSNMTASAMAAI
GAASGELQRQRVMEAVHFRVRHTITIPNRSGVVGTSG--MAGATDEWADFGFDMPDCKLSRSKHSIKEEFME
SDVH--------------------------------------------------------------------
------------------------------
>XP_028439150.1/1-710
------------------------------------------------------------------------
-----------------------------------------------MLSNQHASAVFCLLGNVVHYCVSLH
VLVICPSPDYPSSKM--SQSTVTEEGGTFEHLWSSLEPDSTYFELPPGSRPGERPVPSTSITGSHRSAAEVS
MDVYQMRDI---NDNVM-------------------------------------------------------
--------------------------------------------------SQYNLLSSSMES-LGS-RATSA
SPYSSENASSSAVPTPSPYSQPNSTFEGLSPAPAIPSNTDYPGLHNFQVSFQQSSTAKSATWT---------
------------------YSPLLKKLYCQIAKTCPIQIKLSSSPPHGSIIRAMPVYKKAEHVTEVVKRCPNH
ELGRDFND-----GQAAPASHLIRVEGNNLCQYVDDPVTGRQSVFLPYESPQVGTEFTTILYNFMCNSSCVG
GMNRRPILIIITLETR-----DGQVLGRRSFEGRICACPGRDRKADEDHFREQQALNDS---VAKNGSANKR
N------FKQSPPNIPSPNINMRKRRHGEEEIYYIPVRGRENFELLMKIKDSLELVELVPQPLVDSYRQQTQ
----QQLLQR-PNHIASP--SSYSPLSNMNKLHAHG--GLNKVPSVNQLV-GQQPQQHHTAPTSMAHMGS--
--NMLNSH------HMQGNGDMNGGHSSQT--IVSASHCSPPPPYNPDPSLVSFLTSLGCQNFIEYFTSQGL
QSVYHLQTLSMEDLGALKIPEQFRLAIWRGLQDMKQVTPLQLPASTHHHDYHGQ-PLLRSSSNMTASAMAAI
GAASGELQRQRVMEAVHFRVRHTITIPNRSGVVGTSG--MAGATDEWADFGFDMPDCKLSRSKHSIKEEFME
SDVH--------------------------------------------------------------------
------------------------------
>XP_031142804.1/1-689
------------------------------------------------------------------------
--------------------------------------------------------------------MNVE
MRVICPSPDYPSSKM--SQSAVTEEGGTFEHLWSSLEPDSTYFELPPGSRPGERPVPSTSITGSHHSAAEVS
MDVYQMRDI---NDNVM-------------------------------------------------------
--------------------------------------------------SQYNLLSSSMES-LGS-RATSA
SPYSSENASSSAVPTPSPYSQPNSTFEGLSPAPAIPSNTDYPGLHNFQVSFQQSSTAKSATWT---------
------------------YSPLLKKLYCQIAKTCPIQIKLSSSPPHGSIIRAMPVYKKAEHVTEVVKRCPNH
ELGRDFND-----GQAAPASHLIRVEGNNLCQYLDDPVTGRQSVFLPYESPQVGTEFTTILYNFMCNSSCVG
GMNRRPILIIITLETR-----DGQVLGRRSFEGRICACPGRDRKADEDHFREQQALNDS---VAKNGSANKR
N------FKQSPPNIPSPNINMRKRRHGEEEIYYIPVRGRENFELLMKIKDSLELVELVPQPLVDSYRQQTQ
----QQLLQR-PNHIASP--SSYSPLSNMNKLHAHG--GLNKVPSVNQLV-GQQPQQHHTAPTSIAHMGS--
--NMLNSH------HMQGNGDMNGGHSSQT--IVSASHCSPPPPYNPDPSLVSFLTSLGCQNFIEYFTSQGL
QSVYHLQTLSMEDLGALKIPEQFRLAIWRGLQDMKQVAPLQLPASTHHHDYHGQ-PLLRSSSNMTASAMAAI
GAASGELQRQRVMEAVHFRVRHTITIPNRSGVVGTSG--MTGATDEWADFGFDMPDCKLSRSKHSIKEEFME
SDVH--------------------------------------------------------------------
------------------------------
>XP_012696373.1/1-680
------------------------------------------------------------------------
---------------------------------------------------------------MKDWRWLPL
QRVICPSVDCPSAKM--SQSATADDGTTFENLWSSLEPDSTYYEMPPGGHPGGHHGDRGTPSNMPGNRAEVC
MDVYHMRDM---NDNVM-------------------------------------------------------
--------------------------------------------------SQYSLLSNSMESSLGPQRASST
SPFGSDNA--SSVPTPSPYAQPNSTFEAASPAPAIPSNTDYPGPHAFQVTFQQSSTAKSATWT---------
------------------YSPLLKKLYCQIAKTCPIQIKLASGPPPGGIIRAMPIYKKAEHVTEVVKRCPNH
ELGRDFND-----GQAAPASHLIRVEGNNVAQYVDDPATGRQSVMVPYESPQVGTEFTTILYNFMCNSSCVG
GMNRRPILIIITLETR-----DGQVLGRRSFEGRICACPGRDRKADEDHFREQQAINDS---VNKNGNANKR
N------FKQTPATMPGPSLNMKKRRHGDEEMFYIPVRGRENFDILMKIKDSLELMTLVPQQVVDSYRQQQQ
-----ELLQR-QTPMAST--SPYSSS-LSNMNKLHA--GINKLPSVNQLV-GHHSQQGAGPSPSMGH----M
GGNMLSGH------HMQTNGDMNGSHTQQP--MVSASHCTPPPPYNPDPSLVSFLTSVGCQSCIDYFTSQGL
QSIYHLQTLTMEDLIALKIPEQFRLAIWRGLQDMKQN-----------HDYG-Q-QLIRSSSNMSAATMA--
IGPSGELQRQRVMEAVHFRVRHTITIPNRGGAGNGVGVGVGAPHEDWADLGFDMPDCKSSRRHAAIKEEFTE
NHVH--------------------------------------------------------------------
------------------------------
>KAA0713690.1/1-640
------------------------------------------------------------------------
------------------------------------------------------------------------
--------------M--SQSSTADEGTTFEHLWSTLEPDSTYYELPQPGHSG----DRVATSSLPSNRAEVC
MGVYHMRD---INDNVM-------------------------------------------------------
--------------------------------------------------SQYSLLSSSMDQSLGN-RAAST
SPYSSENT--SNVPTPSPYSQPNSTFEAMSPAPAIPSNTDYPGPHNFEVTFQQSSTAKSATWT---------
------------------YSPLLKKLYCQIAKTCPIQIKLASSPPNGSVIRAMPIYKKAEHVTEVVKRCPNH
ELGRDFNE-----SQTAPASHLIRVEGSNLCQYVDDPVTGRQSVLVPFEAPQVGTEFTTILYNFMCNSSCVG
GMNRRPILIIITLETR-----DGQVLGRRSFEGRICACPGRDRKADEDHFREQQALNES---VAKNGNANKR
N------FKQTPANLTGPSINIKKRRHGEEEMYYIPVRGRENFDILMKIKDSLELVDFVPQQLVDSYRQQQQ
-----QILQR-QGQVASA--STYGTLNNMNMNKIHG--TMGKLPSVNQLV-SQQNQQNAGPSASMSH----M
GTNMLGGH------HMQTNGDLNGGHSSQS--IVSTSHCTPPPPYNPDPSLVSFLTNLGCQNCIDYFTSQGV
QSVYHLQTLTMEDLGALKIPEQFRVAIWRGLQDMKQG------------QDYGQ-QLIRSS--SNMATMS--
IGPGGELQRQRVMEAVHFRVRHTITIPNRGGSTG---------GEEWGDFGFDMPDCRIH--KHSIKEEFAE
SNVH--------------------------------------------------------------------
------------------------------
>XP_039525791.1/1-633
------------------------------------------------------------------------
------------------------------------------------------------------------
--------------M--SQSSTADEGTTFEHLWSTLEPDSTYFELPQAGHSG----DRA-SSSLPSNRAEVC
MDVYHMRD---MNDNVM-------------------------------------------------------
--------------------------------------------------SQYSLLSSSMEQGLGN-RPAST
SPYSSETT--SNVPTPSPYSQPNSTFEAMSPAPAIPSNTDYPGPHNFEVTFQQSSTAKSATWT---------
------------------YSPLLKKLYCQIAKTCPIQIKLASSPPNGSVIRAMPIYKKAEHVTEVVKRCPNH
ELGRDFNE-----SQTAPASHLIRVEGNNLSQYVDDPVTGRQSVLVPYENPQVGTEFTTILYNFMCNSSCVG
GMNRRPILIIITLETR-----DGQVLGRRSFEGRICACPGRDRKADEDHFREQQALNDS---VAKNGNANKR
N------FKQNPANITGPSINIKKRRHGEEEMYYIPVRGRENFDILMKIKDSLELVEFVPQQLVDSYRQQQQ
-----QLLQR-QSHITSP--SPYGTLNNM--NKMHG--SISKLPSVNQLV-TQQTQQSAGPSASMSH----M
GTNMLGGH------HMQSNGDVNGAHPSQS--IVSTSHCTPPPPYNPDPSLVSFLTSLGCQNCIDYFTSQGL
QSVYHLQTLSMEDLGALKIPEQFRLAIWRGLQDMKQG------------HDY-----IRSS--SNMATMA--
IGPGGELQRQRVMEAVHFRVRHTITIPNRSGATG---------GDEWADFGFDMPDCRIH--KHSIKEEFAE
SDLR--------------------------------------------------------------------
------------------------------
>XP_026126345.1/1-654
------------------------------------------------------------------------
----------------------------------------------------------------------MI
FSVICPALDRPTSRM--SQSSTADEGTTFEHLWSTLEPDSTYFELPQAGHSG----DRVASS---SNRAEVC
MDLYHMRDMRDMNDNVM-------------------------------------------------------
--------------------------------------------------SQYSLLSSSMEQGLGN-RAASS
SPYSSETA--SNVPTPSPYSQPNSTFEAMSPAPAIPSNTDYPGPHNFEVTFQQSSTAKSATWT---------
------------------YSPLLKKLYCQIAKTCPIQIKLASSPPNGSVIRAMPIYKKAEHVTEVVKRCPNH
ELGRDFNE-----SQTAPASHLIRVEGNNLCQYVDDPATGRQSALVPYEAPQVGTEFTTILYNFMCNSSCVG
GMNRRPILIIITLETR-----DGQVLGRRSFEGRICACPGRDRKADEDHFREQQALNES---VAKNGNANKR
N------FKQTPANIAGPSVNIKKRRHGEEEMYYIPVRGRENFDILMKIKDSLELVEFVPQQLVDSYRQQQQ
-----QLLQR-QSHVASP--CSYGTLNNM--NKIQG--PISKLPSVNQLV-TQQTQQSAGPSASMTH----M
GTNMLGGH------HMQSNGDVNGAHASQS--IVSTSHCTPPPPYNPDPSLVSFLTSLGCQNCIDYFTSQGL
QSVYHLQTLSMEDLGALKIPEQFRMAIWRGLQDMRQG------------HDYGQ-QLIRSS--SNMASMA--
IGAGGELQRQRVMEAVHFRVRHTITIPNRSAPAG---------AEEWADFGFDMPDCRIH--KHSIKEEFAE
SDAR--------------------------------------------------------------------
------------------------------
>NP_899183.1/1-640
------------------------------------------------------------------------
------------------------------------------------------------------------
--------------M--SQSSTADEGPTFEHLWSTLEPDSTYFELPQAGHSG----DRA-SSSLPGNRAEVC
MDVYHMRDMRDMNDNVM-------------------------------------------------------
--------------------------------------------------SQYSLLSSSMDQGLGN-RAAST
SPYSSETT--SNVPTPSPYSQPNSTFEAMSPAPAIPSNTDYPGPHNFEVTFQQSSTAKSATWT---------
------------------YSPLLKKLYCQIAKTCPIQIKLASSPPNGSVIRAMPIYKKAEHVTEVVKRCPNH
KLGRDFNE-----SQTAPASHLIRVEGNNLCQYVDDPVTGRQSVLVPYESPQVGTEFTTILYNFMCNSSCVG
GMNRRPILIIITLETR-----DGQVLGRRSFEGRICACPGRDRKADEDHFREQQALNES---VAKNGNANKR
N------FKQTPTNITGPSINIKKRRHGEEEMYYIPVRGRENFDILMKIKDSLELVEFVPQQLVDSYRQQQQ
-----QLLQR-QNHVASP--SSYGTLNNM--NKIHG--PISKLPSVNQLV-TQQTQQSAGPSASLSH----M
GANMLGGH------HMQSNGDVNGAHQSQS--IVSTSHCTPPPPYNPDPSLVSFLTSLGCQNCIDYFTSQGL
QSVYHLQTLTMEDLGALKIPEQFRLAIWRGLQEMKQG------------HDYGQ-QLIRSS--SNMATMA--
IGPSGELQRQRVMEAVHFRVRHTITIPNRGPANG---------PEEWPDFGFDMPDCRLH--KHSIKEEFAE
GDVH--------------------------------------------------------------------
------------------------------
>RXN12647.1/1-739
------------------------------------------------------------------------
------------------------------------------------------------------------
--------------M--SQSSTADEGTTFEHLWSTLEPDSTYFELPQAGHSG----DRVASSSLPSNRAEVC
MDVYHMRDMRDMNDNVM-------------------------------------------------------
--------------------------------------------------SQYSLLSSSMEQGLGN-RAAST
SPYSSETT--SNVPTPSPYSQPNSTFEAMSPAPAIPSNTDYPGPHNFEVTFQQSSTAKSATWT---------
------------------YSPLLKKLYCQIAKTCPIQIKLAASPPNGSVIRAMPIYKKAEHVTEVVKRCPNH
ELGRDFNE-----SQTAPASHLIRVEGNNLCQYVDDPVTGRQSVLVPYEAPQVGTEFTTILYNFMCNSSCVG
GMNRRPILIIITLETR-----DGQVLGRRSFEGRICACPGRDRKADEDHFREQQALNES---VAKNGNANKR
N------FKQTPSNITGPSINIKKRRHGEEEMYYIPVRGRENFDILMKIKDSLELVEFVPQQLVDSYRQQQQ
-----QLLQR-QSHVASP--SPYGTLNNM--NKIHG--PINKLPSVNQLV-TQQTQQNAGPSASMSH----M
GTNMLGGH------HMQSNGDVNGAHASQS--IVSTSHCTPPPPYNPDPSLVSFLTSLGCQNCIDYFTSQGL
QSVYHLQTLSMEDLGALKIPEQFRLAIWRGLQDMKQG------------HDYGQ-QLIRSS--SNMATMA--
IGPGGELQRQRVMEAVHFRVRHTITIPNRGAPTG---------AEEWADFGFDMPDCRIH--KHSIKEEFAE
ECQKETVPVNPSMGNHQRSETSLNGSGRHSATKGIVIAMICTFFDAFNVPVFWPILVMYFIMLFCITMKRQI
KHMIKYRYLPFTHGKRTYRGKEDTGKTFAS
>AAD27752.1/1-641
------------------------------------------------------------------------
------------------------------------------------------------------------
--------------M--SQSSTADEGTTFEHLWSTLEPDSTYFELPQAGHSG----DRVASSSLPSNRAEVC
MDVYHMRDMRDMNDNVM-------------------------------------------------------
--------------------------------------------------SQYSLLSSSMEQGLGN-RAAST
SPYSSETT--SNVPTPSPYSQPNSTFEAMSPAPAIPSNTDYPGPHNFEVTFQQSSTAKSATWT---------
------------------YSPLLKKLYCQIAKTCPIQIKLASSPPNGSVIRAMPIYKKAEHVTEVVKRCPNH
ELGRDFNE-----SQTAPASHLIRVEGNNLSQYVDDPVTGRQSALVPYEAPQVGTEFTTILYNFMCNSSCVG
GMNRRPILIIITLETR-----DGQVLGRRSFEGRICACPGRDRKADEDHFREQQALNES---VAKNGNANKR
N------FKQTPGNITGPSINIKKGRHGEEEMYYIPVRGRENFDILMKIKDSLELVEYVPQHFVDSYRQQQQ
-----QLLQR-QSHVASP--SPYGTLNNM--NKIHG--SISKLPSVNQLV-TQQTQQSAGPSASMSH----M
GTNMLGGH------HMQSNGDVNGAHASQS--LVSTSHCTPPPPYNPDPSLVSFLTSLGCQNCIDYFTSQGL
QSVYHLQTLSMEDLGALKIPEQFRMAIWRGLQDMKQG------------HDYGQ-QLIRSS--SNMATMA--
IGGGGELQRQRVMEAVHFRVRHTITIPNRGAPTG---------AEEWADFGFDMPDCRIH--KHSIKEEFAE
SDVH--------------------------------------------------------------------
------------------------------
>XP_028848396.1/1-636
------------------------------------------------------------------------
------------------------------------------------------------------------
--------------M--SQSSVADEGPTFEHLWSSLEPDSTYFEMPAGSHAG----SQGTSSSLPNNRAEVC
MDVFHMRD---MNDNVM-------------------------------------------------------
--------------------------------------------------SQYNLLSSSMEQGLGS-RAAST
SPFSSENA--SSVPTPSPYSQPNSTFDAMSPAPAIPSNADYPGPHNFEVTFQQSSTAKSATWT---------
------------------YSPILKKLYCQIAKTCPIQIKLSSPPPHGSGIRAMPIYKKAEHVTEVVKRCPNH
ELGRDFND-----GQAAPASHLIRVEGNNMSQYVDDPVTGRQSVMVPYESPQVGTEFTTILYNFMCNSSCVG
GMNRRPILIIITLETR-----DGQVLGRRSFEGRICACPGRDRKADEDHFREQQAVNET---VAKNGNANKR
N------FKQTSPTTSGPSINIKKRRHGDEELFYIPVRGRENFDILMKIKDSLELMELVPQQLVESYRQQQQ
-----QLLHR-QSHVASP--SSYGCP-LSNMNKLHS-----KLPPVNQLV-GHQPQQTAGPSPSMAH----M
GANMLGGH------HMQTNGDLNGGHPTQT--MVSASHCTPPPPYNPDPSLVSFLTSLGCQNYIDYFASQGL
QSIYHLQALSMEDLGTLKIPEQFRLAIWRGLQDMKQS------------HDYGQ-QLIRSS--SNMAAMS--
IGPGGELQRQRVMEAVHFRVRHTITIPNRGGGPA---------PEEWADFGFDMPDCKTR--RHSIKEEFME
SDMH--------------------------------------------------------------------
------------------------------
>XP_030639382.1/1-666
------------------------------------------------------------------------
---------------------------------------------------------------MKDWRWLPL
QRVIYPSVDYPTAKM--SQSSTSDETPTFEHLWSSLEPDSTYFELPQTSHSG----ERVVSTSLPSNRAEVC
MDVYHMRD---LNDNVM-------------------------------------------------------
--------------------------------------------------SQYSLLSNSMEHSLAN-RAAST
SPYSSETA--SNVPTPSPYSQPNSTFDAMSPAPAIPSNADYPGPHNFEVTFQQSSTAKSATWT---------
------------------YSPLLKKLYCQIAKTCPIQIKLSSAPPHGSAIRAMPIYKKAEHVTEVVKRCPNH
ELGRDFND-----SQAAPASHLIRVEGNNLCQYVDDPVTGRQSVLVPYESPQVGTEFTTILYNFMCNSSCVG
GMNRRPILIIITLETR-----DGQVLGRRSFEGRICACPGRDRKADEDHHREQQALNES---VAKNSNANKR
N------FKQTPPNIPGPSVNIKKRRHGEDELYYVPVRGRENFDILMKIKDSLELVELVPQQIVESYRQQQQ
-----QLLQR-QSQVTSP--SAYSNP-LSNMNKIHG--GVGKLPSVNQLV-PHQSQQSAGPSAVMFFI--MS
GPNMLSGH------HMQTNGDLNGTHPAQS--MVSASHCTPPPPYNPDPSLVSFLTSLGCQNCIDYFTSQGL
QSVYHLQTLSMEDLGALKIPEQFRLAIWRGLQDMKQG------------HDYGQ-QLIRSS--SNMATMA--
IGPSGELQRQRVMEAVHFRVRHTITIPNRGGPAG---------ADDWADFGFDMPDCKTTRRQNSIKEEFTE
SDVH--------------------------------------------------------------------
------------------------------
>XP_026867091.1/1-642
------------------------------------------------------------------------
------------------------------------------------------------------------
-----------MSKM--SQSSTSDEGTTFEHLWSSLEPDSTYFELPQTSHPG----DRGPSSSLPNSRAEVC
MDVYQMRD---LNDNVM-------------------------------------------------------
--------------------------------------------------SQYSLLSSSMEQGLGN-RAASA
SPYSSETA--SNVPTPSPYSQPNSTFEAMSPAPAIPSNTDYPGPHGFEVTFQQSSTAKSATWT---------
------------------YSPLLKKLYCQIAKTCPIQIKLASAPPHGTAVRAMPIFKKAEHVTEVVKRCPNH
ELGRDFNE-----SQSAPASHLIRVEGNNLCQYVDDPVTGRQSVLVPYETPQVGTEFTTILYNFMCNSSCVG
GMNRRPILIIITLETR-----DGQVLGRRSFEGRICACPGRDRKADEDHFREQQALNES---VAKNGTANKR
N------FRQSPPNIPGPSINVKKRRHGDEEMFYIPVRGRENFDLLMKIKDSLELVELVPQQLVDSYRQQ-Q
-----QLMHR-QGHVTSP--SSYGPA-LGNMSKAHS--NISKLPSVNQIV-AHQSQQNAGPSASMAH----M
GANMLGSH------HMQSNGDVNGAHPVQS--MVSASHCTPPPPYNPDPNLVSFLTSVGCQNCIDYFTSQGL
QSVYHLQSLSMEDLGALKIPEQFRVAIWRGLQDMKQG-----------HHDYGQ-QLIRSS--SNLATMA--
IGPGGELQRQRVMEAVHFRVRHTITIPNRGGPAS---------GEEWPDFGFDMPDCKAR--KHSVKEEFAE
SDVR--------------------------------------------------------------------
------------------------------
>XP_027022700.1/1-641
------------------------------------------------------------------------
------------------------------------------------------------------------
-----------MSKM--SQSSTSDEGTTFEHLWSSLEPDSTYFELPQTSHPE-----RGASSAMPNNRAEVC
MDVYQMRD---LNDNVM-------------------------------------------------------
--------------------------------------------------SQYSLLSSSMEQGLGN-RAAST
SPYSSETA--SNVPTPSSYSQPNSTFEAMSPAPAIPSNTDYPGPHGFDVTFQQSSTAKSATWT---------
------------------YSPLLKKLYCQIAKTCPIQVKLASTPPHGSVVRAMPIYKKAEHVTEVVKRCPNH
ELGRDFNE-----SQSAPASHLIRVEGNNLCQYVDDPVTGRQSVLVPYEAPQVGTEFTTILYNFMCNSSCVG
GMNRRPILIIITLETR-----DGQVLGRRSFEGRICACPGRDRKADEDHFREQQALNES---VAKNGNANKR
N------FRQTPPNITGPPLNIKKRRHGDEEMYYIPVRGRENFDILMKIKDSLELVELVPQQIVDSYRQQQQ
-----QLLHR-HGHVTSP--SPYATP-LSNMNKVHS--NINKLPSVNQIV-AHQSHQNAGPSASMVH----M
GANMLGGH------HMQSNGDVNGAHTAQS--MVSASHCTPPPPYNPDPSLISFLTSLGCQNCIDYFTSQGL
QSVYHLQTLSMEDLGALKIPEQFRLAIWRGLQDMKQG------------HDYGQ-QLIRSS--SNMATMA--
IGPGGELQRQRVMEAVHFRVRHTITIPNRSNTAG---------ADEWPDFGFDMPDCKTR--KNSIKEEFAE
SDMH--------------------------------------------------------------------
------------------------------
>XP_022526406.1/1-661
------------------------------------------------------------------------
---------------------------------------------------------------MKDWRWLPL
QRVIYPSVEHSMSKM--SQSSTNDEGTTFEHLWSSLEPDSTYFELPQTGHPG----DRGPSNSLPNNRAEVC
MDVYQMRD---LNDNVM-------------------------------------------------------
--------------------------------------------------SQYSLLSSSMEQGLGN-RAAST
SPYSSETA--SNVPTPSPYSQPNSTFEAMSPAPAIPSNTDYPGPHSFEVTFQQSSTAKSATWT---------
------------------YSPLLKKLYCQIAKTCPIQVKLASAPPHGSVVRAMPIYKKAEHVTEVVKRCPNH
ELGREFNE-----SQSAPASHLIRVEGNNLSQYVDDPVTGRQSVFVPYETPQVGTEFTTILYNFMCNSSCVG
GMNRRPILIIITLETR-----DGQVLGRRSFEGRICACPGRDRKADEDHFREQQALNES---VAKNGNANKR
N------FRQTPPNIPGPPINIKKRRHGEEEMYYIPVRGRENFDLLMKIKDSLELVELVPQQLVDTYRQQQQ
-----QLLHR-QGHVTSP--SSYGTP-MSNMNKVHG--NISKLPSVNQIV-AHQTQQGAGPS-SMAH----M
GANMLGGH------HMQTNGDVNGAHSGQS--MVSASHCTPPPPYNPDPSLVSFLTSLGCQNCIDYFTSQGL
QSIYHLQTLTMEDLGALKIPEQYRLAIWRGLQDMKQS------------HDYGQ-QLIRSS--SNMATMA--
IGPSGELQRQRVMEAVHFRVRHTITIPNRGGPTG---------GEDWADFGFDMPDCKTR--KHSIKEEYAE
GDVH--------------------------------------------------------------------
------------------------------
>XP_037392143.1/1-641
------------------------------------------------------------------------
------------------------------------------------------------------------
-----------MSKM--SQSSTSDEGTTFEHLWSSLEPDSTYFELPQTSHPG----DRGPSSSLPNNRAEVC
MDVYQMRD---LNDNVM-------------------------------------------------------
--------------------------------------------------SQYSLLSSSMEQGLGN-RAAST
SPYSSETA--SNVPTPSPYSQPNSTFEAMSPAPAIPSNTDYPGPHSFEVTFQQSSTAKSATWT---------
------------------YSPLLKKLYCQIAKTCPIQVKLASAPPHGSVVRAMPIYKKAEHVTEVVKRCPNH
ELGREFNE-----SQSAPASHLIRVEGNNLCQYVDDPVTGRQSVLVPYEAPQVGTEFTTILYNFMCNSSCVG
GMNRRPILIIITLETR-----DGQVLGRRSFEGRICACPGRDRKADEDHFREQQALNES---VAKNGNANKR
N------FRQTPPNIPGTPINIKKRRHGEEEMYYIPVRGRENFDLLMKIKDSLELVELVPQQLVDSYRQQQQ
-----QLLHR-QGHVTSP--SSYGTP-LSNMNKVHG--NISKLPSVNQIV-AHQTQQNAGPS-SMAH----M
GANMLGGH------HMQSNGDVNGAHSAQA--MVSASHCTPPPPYNPDPSLVSFLTSLGCQNCIDYFTSQGL
QSIYHLQTLSMEDLGALKIPEQFRLAIWRGLQDMKQS------------HDYGQ-QLIRSS--SNMATMA--
IGPSGELQRQRVMEAVHFRVRHTITIPNRGGPTG---------GEEWADFGFDMPDCKTR--KHSIKEEFAE
GDIR--------------------------------------------------------------------
------------------------------
>XP_036434928.1/1-563
------------------------------------------------------------------------
------------------------------------------------------------------------
------------------------------------------------------------------------
------------------------------------------------------------------------
-----------------------------------------------------------MEQGLGN-RAAST
SPYSSETA--SNVPTPSPYSQPNSTFEAMSPAPAIPSNTDYPGPHSFEVTFQQSSTAKSATWT---------
------------------YSPLLKKLYCQIAKTCPIQIKLASAPPHGSVVRAMPIYKKAEHVTEVVKRCPNH
ELGREFNE-----SQSAPASHLIRVEGNNLCQYVDDPVTGRQSVLVPYEAPQVGTEFTTILYNFMCNSSCVG
GMNRRPILIIITLETR-----DGQVLGRRSFEGRICACPGRDRKADEDHFREQQALNES---VAKNGNANKR
N------FRQTPPNIPGPSINIKKRRHGEEEMYYIPVRGRENFDLLMKIKDSLELVELVPQQLVDSYRQQQQ
-----QLLHR-QGHVTSP--SSYGTS-LSNMNKVHG--NISKLPSVNQIV-AHQTQQSAGPS-SMAH----M
GANMLGGH------HMQSNGDVNGAHSAQS--MVSASHCTPPPPYNPDPSLVSFLTSLGCQNCIDYFTSQGL
QSIYHLQTLSMEDLGALKIPEQFRLAIWRGLQDMKQS------------HDYGQ-QLIRSS--SNMATMA--
IGPGGELQRQRVMEAVHFRVRHTITIPNRGGPTG---------GEEWADFGFDMPDCKTR--KHSIKEEFAE
GDVR--------------------------------------------------------------------
------------------------------
>XP_028663285.1/1-658
------------------------------------------------------------------------
------------------------------------------------------------------------
--------------M--SQSSPADEGSTFEHLWSTLESDSTYFVLPPNGHSG----TDEASTSLPSSRAEVC
MDVYRMRGM---NETIM-------------------------------------------------------
--------------------------------------------------SQYNLLSSGMDQNLSS-RAAST
SPYSSEHT--SNVPTPSPYSQPNSTFDAMSPAPAIPSNTDYPGPHNFEVTFQQSSTAKSATWT---------
------------------YSPLLKKLYCQIAKTCPIQIKLSSPAPPGSVIRAMPVYKKAEHVTEVVKRCPNH
ELGRDFND-----SQVAPASHLIRVEGNNLCQYIDDPVTGRQSVIVPYESPQVGTEFTTILYNFMCNSSCVG
GMNRRPILIIITLETR-----DGQVLGRRSFEGRICACPGRDRKADEDHFREQQAMNDT---VAKNGNANKR
T------FKQTPQNIPGPGITIKKRRHGEEEIYYIPVRGRENFEILMKIKDSLELVELVPQQLVDSYRQQQQ
-----QLLQR-QNHMHSP--SSYGPV-MPNLNKVHG--GINKLPSVNQLV-GQTSQQSPNTATSMGP----M
GPSLLNSH------HMH-NGDMNMAHTTQS--MVSASHCTPPPSYNPDPSLISFLSSLGCQNCVDYFTSQGL
QSMYHLQNLTMEDLAILKIPEQYRLVIWRGLQELKQN-----------HDYNGQ-QLIRST-SSNTSTMA--
IGPTGELQRQRVMEAVHFRVRHTITIPNRGGAGAG-------GSEDWSDFGFDMPDCKSR--KQSIKEEFTE
DFILNLGEDDKTIPL-------WTGHQ---------------------------------------------
------------------------------
>XP_039612035.1/1-661
------------------------------------------------------------------------
------------------------------------------------------------------------
--------------M--SQSSPADEGSTFEHLWNTLESDSTYFVLPPNGHSG----NDEASTSLPSSRAEVC
MDVYRMRGM---NETIM-------------------------------------------------------
--------------------------------------------------SQYNLLSSSMDQNLSS-RAAST
SPYSSEHT--SNVPTPSSYSQPNSTFDAMSPAPAIPSNTDYPGPHNFEVTFQQSSTAKSATWT---------
------------------YSPLLKKLYCQIAKTCPIQIKLSSPAPPGSVIRAMPVYKKAEHVTEVVKRCPNH
ELGRDFND-----SQVAPASHLIRVEGNNLCQYIDDPVTGRQSVIVPYESPQVGTEFTTILYNFMCNSSCVG
GMNRRPILIIITLETRELPLCSGQVLGRRSFEGRICACPGRDRKADEDHFREQQAMNDT---VAKNGNANKR
T------FKQTPQNIPGPGITIKKRRHGEEEIYYIPVRGRENFEILMKIKDSLELVELVPQQLVDSYRQQQQ
-----QLLQR-QNHMHSP--SSYGPV-MSNLNKVHG--GINKLPSVNQLV-GQTSQQSPNTATSMGP----M
GPSLINSH------HMH-NGDMNVAHTTQS--MVSASHCTPPPSYNPDPSLISFLSSLGCQNCVDYFTSQGL
QSMYHLQNLTMEDLAILKIPEQYRLVIWRALQELKQN-----------HDYNSQ-QLIRST-SSNTSTMA--
IGPTGELQRQRVMEAVHFRVRHTITIPNRAG--AG-------GSEDWSDFGFDMPDCKSR--KQSIKEEFTE
DSILNLGEDDKTMPL-------WTGQQ---------------------------------------------
------------------------------
>XP_023697324.1/1-657
------------------------------------------------------------------------
---------------------------------------------------------------MKDCRWLPL
QRVIYPSVDYPSAKM--SQSTAADEGTTFEHLWSTLEPDSTYFELPQNSHPG----SHDATSGTPSSRAEVC
MDVFHMRDM---NESVM-------------------------------------------------------
--------------------------------------------------SQYSLLSSSMEPSLGG-RAASA
SPYSSEHA--SSAPAPSPYSQPNSTFDAMSPAPAIPSNADYPGPHGFEVTFQQSSTAKSATWT---------
------------------YSPLLKKLYCQIAKTCPIQIKLSTAPPPGSVIRAMPVYKKAEHVTEVVKRCPNH
ELGRDFND-----GQVAPASHLIRVEGNNLCQYVDDAVTGRQSVLVPYESPQVGTEFTTILYNFMCNSSCVG
GMNRRPILIIITLEMR-----DGQVLGRRSFEGRICACPGRDRKADEDHFREQQALNDN---VAKNSNTSKR
T------FKQTPASIPGPAVNFKKRRHGEEEIYYIPVRGRENFDILMKIKDSLELVELVPQQLVESYRQQQ-
-----QLLQR-QSHVSAPPSSSYGSP-MPNMNKLHG--GIGKLPAVNHLV-GQS-QQSPGPLPGMTH----M
GSNMLNSH------HMQANGDMNGGHSAQT--MASASHCTPPPPYNPDPSLVSFLTSLGCQNCIDYFTSQGL
QSVYHLQTLSMEDLGALKIPEQFRLAIWRGLQDMKQG-----------HDYG-Q-QLIRSS-----SNAG--
IGPSGELQRQRVMEAVHFRVRHTITIPNRAG-----------TGEDWADFGFDMPDCKVR--KHSIKEEFAE
SDIH--------------------------------------------------------------------
------------------------------
>XP_041130403.1/1-641
------------------------------------------------------------------------
------------------------------------------------------------------------
--------------M--AQSSPADEGTTFEHLWSSLEPDSTYFDLSQNSHSG----NNEAAASLPTNRAEVC
MDVFQMRGM---NETVM-------------------------------------------------------
--------------------------------------------------SQYNLLNSSMDQNLGS-RAASA
SPYSSEHT--SNVPTPSPYSQPNSTFDAMSPAPAIPSNTDYPGPHSFEVTFQQSSTAKSATWT---------
------------------YSPLLKKLYCQIAKTCPIQIKLSSLAPPGSVIRAMPVYKKAEHVTEVVKRCPNH
ELGRDFND-----GQVAPASHLIRVEGNNLSQYVDDPVTGRQSVMVPYESPQVGTECTTILYNFMCNSSCVG
GMNRRPILIIITLETR-----DGQVLGRRSFEGRICACPGRDRKADEDHFREQQAMNDS---VNKNGNANKR
T------FKQTPPNIPGPGVNMKKRRHGEEEIYYIPVRGRENFEILMKIKDSLELVELVPQQMVDSYRQQQQ
-----QLLQR-QNPVQPP--TSYGSV-LPNMNKMHG--GINKLPSVNQLV-GQQPQQNQSAAPNMGP----M
GPGMMNSH------HMQQNGDMNGGHSAQS--MVSASHCTPPPQYNPDPSLVSFLTSLGCQNCIEYFTSQGL
QNLYHLQNLTMEDLVALKIPEQLRLVIWRGLQDLKQG-----------HDYGGQ-QLIRSS-SSNTSTMA--
IGPTGELQRQRVMEAVHFRVRHTITIPNRTSTG---------TSEDWPDFGFDVPDCKSR--KQSIKEEFTE
NEIN--------------------------------------------------------------------
------------------------------
>RXM96242.1/1-703
------------------------------------------------------------------------
------------------------------------------------------MAQSSPADEGTTFEHLWS
SLVIYPSVDYPTAKM--AQSSPADEGTTFEHLWSSLEPDSTYFDLPPNSHSG----NNEATASLSTNRSEVC
MDVFQMRGM---NETVMAMFAQCRPLEDVLL-----------------------------------------
----------------------------------QAMFAQCRPLEDVLLQSQYNLLNSSMDQSLGS-RAASA
SPYSSEHT--SNVPTPSPYSQPNSTFDAMSPAPAIPSNTDYPGPHSFEVTFQQSSTAKSATWT---------
------------------YSPLLKKLYCQIAKTCPIQIKLSSLAPPGSVIRAMPVYKKAEHVTEVVKRCPNH
ELGRDFND-----GQVAPASHLIRVEGNNLSQYIDDPVTGRQSVMVPYESPQVGTECTTILYNFMCNSSCVG
GMNRRPILIIITLETR-----DGQVLGRRSFEGRICACPGRDRKADEDHFREQQAMNDS---VNKNGNANKR
T------FKQTPPNIPGPSINMKKRRHGEEEIYYIPVRGRENFEILMKIKDSLELVELVPQQLVDSYRQQQQ
-----QLLQR-QNPIQSP--TSYGSV-LPNMSKMHG--GINKLPSVNQLV-GQQPQQSQSAAPSMGP----M
GPGMMNSH------HMQQNGDMNGGHSAQS--MVSASHCTPPPQYNPDPSLVSFLSSLGCQNCIEYFTSQGL
QNLYHLQNLTMEDLVALKIPEQLRLVIWRGLQDLKQG-----------HDYGGQ-QLIRSS-SSNTSTMA--
IGPTGELQRQRVMEAVHFRVRHTITIPNRTGTG---------TSEDWPDFGFDVPDCKSR--KQSIKEEFTE
NEIN--------------------------------------------------------------------
------------------------------
>MBN3317952.1/1-652
------------------------------------------------------------------------
------------------------------------------------------------------------
-RVIYPSVDYALAKM--AQSSSTDEGTTFEHLWSTLEPDSTYFDLPQNSHSG----SNEASTSLPTDRAEIC
MDVFHMRDM---NETVM-------------------------------------------------------
--------------------------------------------------SQYNLLSSTMDQNLGT-RAAST
SPYSSEHT--SNVPTPSPYSQPNSTFDAMSPAPAIPSNTDYPGPHNFEVTFQQSSTAKSATWT---------
------------------YSPLLKKLYCQIAKTCPIQIKLSSPPPPGSLIRAMPVYKKAEHVTEVVKRCPNH
ELGRDFND-----GQAAPASHLIRVEGNNLSQYVDDAVTGRQSVIVPYESPQVGTEFTTILYNFMCNSSCVG
GMNRRPILIIITLETR-----DGQVLGRRSFEGRICACPGRDRKADEDHFREQQAMTEN---VAKNGNANKR
T------FKQTPPSIPGPGINTKKRRHGEEEIYYIPVRGRENFEILMKIKDSLELVELVPQQLVDSYRQQQQ
-----QLLQR-QSHISSP--SSYGSV-LPNMNKVHG--GISKLPSVNQLV-GQQSQQSPNTVPNMGP----M
GSSMLNSH------HMQTNGDINGGHSTQT--MVSAPHCTPPPPYNPDPSLVSFLTSLGCQNCIEYFTSQGL
QSMYHLQSLSMEDLGALKIPEQFRLVIWRGLQEMKQG-----------HDYG-Q-QLIRSS--SNTSTMA--
IGPSGELQRQRVMEAVHFRVRHTITIPNRAGPAA---------AEDWADFGFDMPDCKAR--KHSIKEEFTD
SDIN--------------------------------------------------------------------
------------------------------
>MBN3306744.1/1-587
------------------------------------------------------------------------
------------------------------------------------------------------------
------------------------------------------------------------------------
MDVFHMRDM---NETVM-------------------------------------------------------
--------------------------------------------------SQYNLLSSSMDQSLGS-RAAST
SPYSSEHT--SNVPTPSPYSQPNSTFDAMSPAPAIPSNTDYPGPHNFEVTFQQSSTAKSATWT---------
------------------YSPLLKKLYCQIAKTCPIQVKLSSVAPPGSVIRAMPVYKKAEHVTEVVKRCPNH
ELGRDFND-----GQAAPASHLIRVEGNNLSQYVDDPVTGRQSVMVPYEPPQVGTEFTTILYNFMCNSSCVG
GMNRRPILIIITLETR-----DGQVLGRRSFEGRICACPGRDRKADEDHFREQQAMNEN---VAKNGNANKR
T------FKQTPPNIPGPGINIKKRRQGEEEIYYIPVRGRENFEILMKIKDSLELVELVPQQLIDSYRQQQQ
-----QLLQR-QNHVPSP--SSYGSV-LPNMNKIHG--GINKLPSVNQLV-GQQSQHSPGTAPNMGP----M
GSSMMNSH------HMQTNGDVNGGHSGQP--MVSASHCTPPPPYNPDPSLVSFLTSLGCQNCIDYFTSQGL
QSMYHLQSLSMEDLSALKVPEQFRMAIWRGLQEMKQS-----------HDYG-Q-QLIRSA-SSNTATMA--
IGPSGELQRQRVMEAVHFRVRHTITIPNRAGPGP---------AEDWPDFGFDVPDCK-R--KHSIKEEFTD
GDLN--------------------------------------------------------------------
------------------------------
>XP_018592106.1/1-639
------------------------------------------------------------------------
------------------------------------------------------------------------
--------------M--SQSSSADEGSTFEHLWSTLEPDSTYFELPQGSHPG----NHETPSSLPSNCAEVC
MDVFHMRDM---NETVM-------------------------------------------------------
--------------------------------------------------SQYSLLSSSMEPTLTG-RAAPG
SPYGSEHA--SSVPTPSPYSQPNSTFDAMSPAPAIPSNTDYPGPHNFEVTFQQSSTAKSATWT---------
------------------YSPLLKKLYCQIAKTCPIQIKLSSAPPPGSVIRAMPVYKKAEHVTEVVKRCPNH
ELGRDFND-----GQSAPASHLIRVEGNNLSQYVDDPVTGRQSVLVPYETPQVGTEFTTILYNFMCNSSCVG
GMNRRPILIIITLETR-----DGQVLGRRSFEGRICACPGRDRKADEDHFREQQALNDS---VAKNGNANKR
T------FKQSPPNIPGPAINIKKRRHGEEEIYYIPVRGRENFDILMKIKDSLELVELVPQQLVDSYRQQQQ
-----QLLQR-QSHVPSP--SSYGSP-MGGMSKIHG--GMSKLPSVNQLV-GQQSQQSPGPMPGLSH----M
GSNMVNSH------HMQANGDMNGGHSSQP--MASASHCTPPPPYNPDPSLVSFLTSLGCQNCIDYFTSQGL
QSVYHLQTLSMEDLGALKIPEQFRLAIWRGLQDMKQG-----------HDYG-Q-QLIRSS--SNTATMA--
IGPSGELQRQRVMEAVHFRVRHTITIPNRGGPGA---------AEDWADFGFDMPDCKAR--KHSIKEEFTE
SDVH--------------------------------------------------------------------
------------------------------
>XP_035237252.1/1-663
------------------------------------------------------------------------
---------------------------------------------------------------MKDWRLLPL
QRVICPSVDCPLAKM--SQPSAADEGTTFEHLWSTLEPDSTYYELPPGGHRG----DSEASSSLPSDRAEVC
MDVFHMRDM---NESVM-------------------------------------------------------
--------------------------------------------------SQYSLLSSSMDQTLAG-RAPST
SPYSSEHA--STVPTPSPYSQPNSTFDAMSPAPAIPSNTDYPGPHNFEVTFQQSSTAKSATWT---------
------------------YSPLLKKLYCQIAKTCPIQIKLASTPPHGSVIRAMPVYKKAEHVTEVVKRCPNH
ELGRDFND-----GQAAPASHLIRVEGNNLSQYVDDPVTGRQSVMVPYESPQVGTEFTTVLYNFMCNSSCVG
GMNRRPILIIITLETR-----DGQVLGRRSFEGRICACPGRDRKADEDHFREQQALNEN---VAKNGNANKR
T------FKQTPPHIPGPAINIKKRRHGEEELYYIPVRGRENFDILMKIKDSLELVELVPQQLVDSYRQQQQ
-----QLLQR-QSHLSSP--SSYGSP-LPNMNKIHG--GMNKLPSVNQLV-GQQPQPSPGPPPGMGH----M
GSNMLNSH------HMQSNGDMNGGHSGQP--MVPASHCTPPPPYNPDPSLVSFLTSLGCQNCIDYFTSQGL
QSVYHLQTLSMEDLGALKIPEQFRLAIWRGLQDMKQG-----------HDYS-Q-QLIRSS--SNTATMA--
IGSTGELQRQRVMEAVHFRVRHTITIPNRAGPGG--------TGEDWSDFGFDMPDCKAQ--KQSIKEEFMD
SDVH--------------------------------------------------------------------
------------------------------
>XP_036388640.1/1-580
------------------------------------------------------------------------
------------------------------------------------------------------------
------------------------------------------------------------------------
-------MY---YVKKK-------------------------------------------------------
--------------------------------------------------SQYNLLSSSMDQSLAS-RAAST
SPYSSEHT--SNVPTPSPYSQPNSTFDAMSPAPAIPSNTDYPGPHNFEVTFQQSSTAKSATWT---------
------------------YSPLLKKLYCQIAKTCPIQIKLSSAPPHGSVIRAMPVYKKAEHVTEVVKRCPNH
ELGRDFND-----GQAAPASHLIRVEGNNLAQYVDDPVTGRQSVMVPYESPQVGTEYTTVLYNFMCNSSCVG
GMNRRPILIIITLETR-----DGQVLGRRSFEGRICACPGRDRKADEDHFREQQTLNEN---VAKNGNANKR
T------FKQTPPHIPGPGINIKKRRHGEEELYYIPVRGRENFDILMKIKDSLELVELVPQQLVDSYRQQQQ
-----QLLQR-QSHIPSP--SSYGSP-LPNMNKIHG--GINKLPSVNQLV-GQQPQPSPGPAPSLAH----M
GSNMLNSH------HMQTNGDINGGHTTQP--MVSTSHCTPPPPYNPDPSLVSFLTSLGCQNCIDYFTSQGL
QSVYHLQTLSMEDLGALKIPEQFRVAIWRGLQDMKQG-----------HDYG-Q-QLIRSS--SNTATMA--
IGPSGELQRQRVMEAVHFRVRHTITIPNRAGPG---------TGEDWADFGFDMPDCKTR--KHSIKEEFTE
SDVH--------------------------------------------------------------------
------------------------------
>XP_036855689.1/1-649
------------------------------------------------------------------------
-------------------------------------------------------------------MSGAP
THQSELPLGPRVGKM-SQ-APGTDEGATFEHLWSSLEPDSTYFDLPPSSR-GN---------SEVAGSTEAS
MDVFHLQGM---TTSVM-------------------------------------------------------
--------------------------------------------------AQFNLLSSTMDQ-MSS-RAASA
SPYTPEHT--ASVPTHSPYAQPSSTFDTMSPAPAIPSNADYPGPHHFDVTFQQSSTAKSATWT---------
------------------YSPLLKKLYCQIAKTCPIQIKVSAPPPPGTAVRAMPVYKKAEHVTEVVKRCPNH
ELGRDFNE-----GQSAPASHLIRVEGNNLSQYVDDPVTGRQSVMVPYEPPQVGTEFTTILYNFMCNSSCVG
GMNRRPILIIITLEAR-----DGQVLGRRSFEGRICACPGRDRKADEDHYREQQALNES---AAKNGAASKR
A------FKQSPPAIPALGASVKKRRHGDEDMYYMHVRGRENFEILMKVKESLELMDLVPQQVVESYRQQ--
-----QLLQR-SSHL-QP--PTYGPV-LNPMNKVHG--GVNKLPSVNQLV-GQPPPHSSAAGPSLGP----M
GPGILNSHS----HTLPANGEMNGGHSSQS--MISGSHCTPPPPYHADPSLVSFLTGLGCPNCIEYFTSQGL
QNIYHLQNLTIEDLGALKIPDQYRMTIWRGLQDLKQG-----------QD------FIRSS-SN-ASTIS--
IGSSGELQRQRVMEAVHFRVRHTITIPNRG-GPGGG-----SGPEEWADFGFDLPDCKSR--KQPIKEEFTE
SEIH--------------------------------------------------------------------
------------------------------
>XP_036738536.1/1-649
------------------------------------------------------------------------
-------------------------------------------------------------------MSGAP
THQSELPSGPHVGKM-SQ-APGTDEGATFEHLWSSLEPDSTYFDLPPSSR-GN---------NEVAGSTEAS
MDVFHLQGM---TTSVM-------------------------------------------------------
--------------------------------------------------AQFNLLSSTMDQ-MSS-RAASA
SPYTPEHT--ASVPTHSPYAQPSSTFDTMSPAPAIPSNADYPGPHHFDVTFQQSSTAKSATWT---------
------------------YSPLLKKLYCQIAKTCPIQIKVSTPPPPGTAVRAMPIYKKAEHVTEVVKRCPNH
ELGRDFNE-----GQSAPASHLIRVEGNNLSQYVDDPVTGRQSVMVPYEPPQVGTEFTTILYNFMCNSSCVG
GMNRRPILIIITLEAR-----DGQVLGRRSFEGRICACPGRDRKADEDHYREQQALNES---AAKNGAASKR
A------FKQSPPAIPALGASVKKRRHGDEDMYYMHVRGRENFEILMKVKESLELMDLVPQQVVESYRQQ--
-----QLLQR-SSHL-QP--PTYGPV-LNPMNKVHG--SVNKLPSVNQLV-GQPPPHSSAAGPSLGP----M
GPGILNSHS----HTLPANGEMNGGHSSQS--MISGSHCTPPPPYHADPSLVSFLTGLGCPNCIEYFTSQGL
QNIYHLQNLTIEDLGALKIPDQYRMTIWRGLQDLKQG-----------QD------FIRSS-SN-ASTIS--
IGSSGELQRQRVMEAVHFRVRHTITIPNRG-GPGGG-----SGPEEWADFGFDLPDCKSR--KQPIKEEFTE
SEIH--------------------------------------------------------------------
------------------------------
>XP_031539479.1/1-638
------------------------------------------------------------------------
------------------------------------------------------------------------
-----------MSQS-TQ-SAAADEGATFQHLWSSLEPDSTYFDLPQSGR-GN---------AEVAGSAEAS
MDVFHLQGM---TSSVM-------------------------------------------------------
--------------------------------------------------SQFNLLSSTMDQ-MSS-RAAPA
SPYTPEHA--ASVPTHSPYAQPSSTFDTMSPAPVIPSNADYPGPHHFEVTFQQSSTAKSATWT---------
------------------YSPLLKKLYCQIAKTCPVQIKVSTPPPPGTAIRAMPVYKKAEHVTEVVKRCPNH
ELGRDFNE-----GXSAPASHLIRVEGNNLSQYVDDPVTGRQSVMVPYEPPQVGTEFTTILYNFMCNSSCVG
GMNRRPILIIITLETR-----DGQVLGRRSFEGRICACPGRDRKADEDHYREQQALNES---AAKSGAASKR
T------FKQSPPAIPALGTSVKKRRHGDEDVYYMHVRGRENFEILMKIKESLELMELVPQQLVDSYRQQ--
-----QLLQR-QSHL-QP--PSYGPV-LSPMNKVHG--AVNKLPSVNQLV-GQPPPHGSAAGPNLGP----M
GPGILNNHG----HTLQADGEMNGGPSSQP--VVSGSHCTPPPAYHADPSLVSFLTGLGCPNCIECFTSQGL
QSVYHLQSLTMEDLGALKVPEQYRMTIWRGLQDLKQG-----------HDYGAQ-QLIRSS-SN-AATIS--
FGSSGELQRQRVMEAVHFRVRHTITIPNRG-GPAGA-----SGPDEWADFGFDLPDCKSR--KQSIKEEFTE
GEAH--------------------------------------------------------------------
------------------------------
>XP_032350903.1/1-638
------------------------------------------------------------------------
------------------------------------------------------------------------
-----------MSQS-TQ-SAAADEGATFQHLWSSLEPDSTYFDLPQSGQ-GN---------AEVAGGAEAG
MDVFHLQGM---TSSVM-------------------------------------------------------
--------------------------------------------------SQFNLLSSTMDQ-MSS-RAAPA
SPYTPEHA--ASVPTHSPYAQPSSTFDTMSPAPVIPSNADYPGPHHFEVTFQQSSTAKSATWT---------
------------------YSPLLKKLYCQIAKTCPVQIKVSTPPPPGTAIRAMPVYKKAEHVTEVVKRCPNH
ELGRDFNE-----GQSAPASHLIRVEGNNLSQYVDDPVTGRQSVMVPYEPPQVGTEFTTILYNFMCNSSCVG
GMNRRPILIIITLETR-----DGQVLGRRSFEGRICACPGRDRKADEDHYREQQALNES---AAKSGAASKR
A------FKQSPPAIPALGTSVKKRRHGDEDVYYMHVRGRENYEILMKIKESLELVELVPQQLVDSYRQQ--
-----QLLQR-PSHL-QP--PSYGPV-LSPMNKVHG--AVNKLPSVNQLV-GQPPPHGSAAGPNLGP----M
GPGILNNHG----HALQADGEMNGGPGSQP--VVSGSHCTPPPPYHADPSLVSFLTGLGCPNCIECFTSQGL
QSVYHLQSLTMEDLGALKVPEQYRMTIWRGLQDLKQG-----------HDYGAQ-QLIRSS-SN-AATIS--
FGSSGELQRQRVMEAVHFRVRHTITIPNRG-GPAGA-----SGPDEWADFGFDLPDCKSR--KQSIKEEFTE
GEAH--------------------------------------------------------------------
------------------------------
>XP_031319742.1/1-639
------------------------------------------------------------------------
------------------------------------------------------------------------
-----------MSQS-TQSAAAADEGATFQHLWSSLEPDSTYFDLPQSGQ-GN---------AEVAGGAEAG
MDVFHLQGM---TSSVM-------------------------------------------------------
--------------------------------------------------SQFNLLSSTMDQ-MSS-RAAPA
SPYTPEHA--ASVPTHSPYAQPSSTFDTMSPAPVIPSNADYPGPHHFEVTFQQSSTAKSATWT---------
------------------YSPLLKKLYCQIAKTCPVQIKVSTPPPPGTAIRAMPVYKKAEHVTEVVKRCPNH
ELGRDFNE-----GQSAPASHLIRVEGNNLSQYVDDPVTGRQSVMVPYEPPQVGTEFTTILYNFMCNSSCVG
GMNRRPILIIITLETR-----DGQVLGRRSFEGRICACPGRDRKADEDHYREQQALNES---AAKSGAASKR
A------FKQSPPAIPALGTSVKKRRHGDEDVYYMHVRGRENYEILMKIKESLELVELVPQQLVDSYRQQ--
-----QLLQR-PSHL-QP--PSYGPV-LSPMNKVHG--AVNKLPSVNQLV-GQPPPHGSAAGPNLGP----M
GPGILNNHG----HALQADGEMNGGPGSQP--VVSGSHCTPPPPYHADPSLVSFLTGLGCPNCIECFTSQGL
QSVYHLQSLTMEDLGALKVPEQYRMTIWRGLQDLKQG-----------HDYGAQ-QLIRSS-SN-AATIS--
FGSSGELQRQRVMEAVHFRVRHTITIPNRG-GPAGA-----SGPDEWADFGFDLPDCKSR--KQSIKEEFTE
GEAH--------------------------------------------------------------------
------------------------------
>XP_020730915.1/1-640
------------------------------------------------------------------------
------------------------------------------------------------------------
------------MSQ-STQPAAADEGATFQHLWSSLEPDSTYFDLPQSGQ-GN---------EEVAGSAEAG
MDVFHLQGI---STSVM-------------------------------------------------------
--------------------------------------------------SQFNLLSSPMDQ-MSS-RAASA
SPYTPEHT--ASVPTHSPYAQPSSTFDTMSPAPVIPSNTDYPGPHHFEVTFQQSSTAKSATWT---------
------------------YSPLLKKLYCQIAKTCPIQIKVSTPPPPGTAIRAMPVYKKAEHVTEVVKRCPNH
ELGRDFNE-----GQSAPASHLIRVEGNNLSQYVDDPVTGRQSVMVPYEPPQVGTEFTTILYNFMCNSSCVG
GMNRRPILIIITLETR-----DGQVLGRRSFEGRICACPGRDRKADEDHYREQQALNES---AAKSGAASKR
A------FKQSPPTVPALGTNVKKRRHGDDDVYYMHVRGRENFEILMKVKESLELMELVPQQLVDSYRQQQ-
----QQLLQR-PSHL-QP--PSYGPV-LSPMSKAHG--AVNKLPSVNQLV-GQPPPHGSAAGSNLGP----M
GPGILNNHG----HTLPANGEMNGGPSSQS--MVSGSHCTPPPPYHADPSLVSFLTGLGCPNCIEYFTSQGL
QNIYHLQNLTIEDLGALKIPDQYRMTIWRGLQDLKQS-----------HDYSTQ-QLIRSS-SN-AATIA--
IGGSGELQRQRVMEAVHFRVRHTITIPNRG-GPAGG-----AGPDEWADFGFDLPDCKSR--KQSIKEEFTE
SEAN--------------------------------------------------------------------
------------------------------
>XP_040120121.1/1-640
------------------------------------------------------------------------
------------------------------------------------------------------------
------------MSQ-STQPAAADEGATFQHLWSSLEPDSTYFDLPQPGQ-GN---------EEVAGGAETG
MDVFHLPGM---TAPVM-------------------------------------------------------
--------------------------------------------------SQFNLLSSTMDQ-MSS-RAASA
SPYTPEHA--ASVPTHSPYAQPSSTFDTMSPAPVIPSNTDYPGPHHFEVTFQQSSTAKSATWT---------
------------------YSPLLKKLYCQIAKTCPIQIKVSAPPPPGTAIRAMPVYKKAEHVTEVVKRCPNH
ELGRDFNE-----GQSAPASHLIRVEGNNLSQYVDDPVTGRQSVMVPYEPPQVGTEFTTILYNFMCNSSCVG
GMNRRPILIIITLETR-----DGQVLGRRSFEGRICACPGRDRKADEDHYREQQALNES---AAKSGAASKR
A------FKQSPPTVPALGTNVKKRRHGDDDVYYMHVRGRENFEILMKVKESLELMELVPQQLVDSYRQQQ-
----QQLLQR-PSHL-QP--PSYGPV-LSPMSKAHG--AVNKLPSVNQLV-GQPPPHGSVAGPNLGS----M
GPGILNNHS----HTLPANGEMNGGPSSQS--MVSGSHCTPPPPYHADPSLVSFLTGLGCPNCIEYFTSQGL
QNIYHLQNLTIEDLGTLKIPDQYRMTIWRGLQDLKQS-----------HDYGAQ-QLIRSS-SN-AATIA--
IGGSGELQRQRVMEAVHFRVRHTITIPNRG-GPTGG-----AGPDEWADFGFDLPDCKSR--KQSIKEEFTE
SEAN--------------------------------------------------------------------
------------------------------
>ELR61326.1/1-640
------------------------------------------------------------------------
------------------------------------------------------------------------
------------MSQ-STQPAAADEGATFQHLWSSLEPDSTYFDLPQPGQ-GN---------EEVAGGAEAG
MDVFHLPGM---TTSVM-------------------------------------------------------
--------------------------------------------------SQFNLLSSTMDQ-MSS-RAASA
SPYTPEHA--ASVPTHSPYAQPSSTFDTMSPAPVIPSNTDYPGPHHFEVTFQQSSTAKSATWT---------
------------------YSPLLKKLYCQIAKTCPIQIKVSAPPPPGTAIRAMPVYKKAEHVTEVVKRCPNH
ELGRDFNE-----GQSAPASHLIRVEGNNLSQYVDDPVTGRQSVMVPYEPPQVGTEFTTILYNFMCNSSCVG
GMNRRPILIIITLETR-----DGQVLGRRSFEGRICACPGRDRKADEDHYREQQALNES---AAKSGAASKR
A------FKQSPPTVPALGTNVKKRRHGDDDVYYIHVRGRENFEILMKVKESLELMELVPQQLVDSYRQQQ-
----QQLLQR-PSHL-QP--PSYGPV-LSPMSKAHG--AVNKLPSVNQLV-GQPPPHGSAAGPNLGP----M
GPGILNNHG----HTLPANGEMNGGPSSQS--MVSGSHCTPPPPYHADPSLVSFLTGLGCPNCIEYFTSQGL
QNIYHLQNLTIEDLGALKIPDQYRMTIWRGLQDLKQS-----------HDYSAQ-QLIRSS-SN-AATIA--
IGGSGELQRQRVMEAVHFRVRHTITIPNRG-GPAGG-----AGPDEWADFGFDLPDCKSR--KQSIKEEFTE
SEAN--------------------------------------------------------------------
------------------------------
>XP_030184168.1/1-687
------------------------------------------------------------------------
--------------------MSLP-----------RRPGRCLHRLPAQPRAALGLPAASASAPTPTHPRGPG
STKSQLPSGPGARKM-SQPTAAADEGATFEHLWRSLEPDSTYFDLPQPSQ-GN---------NAVVSGSGAS
MDVLHLQGM---TTPVM-------------------------------------------------------
--------------------------------------------------PQFNLLNSTMDQ-MSS-RAASA
SPYTPEHA--ASVPTHSPYAQPSSTFDTMSPAPAIPSNADYPGPHHFDVTFQQSSTAKSATWT---------
------------------YSPLLKKLYCQIAKTCPIQIKVSTPPPPGTVIRAMPVYKKAEHVTEVVKRCPNH
ELGRDFNE-----GQSAPASHLIRVEGNNLSQYVDDPVTGRQSVMVPYEPPQVGTEFTTILYNFMCNSSCVG
GMNRRPILIIITLETR-----DGQVLGRRSFEGRICACPGRDRKADEDHYREQQALSES---AAKNGAGSKR
A------FKQSPPAVPALGTNVKKRRHGDEDVYYMHVRGRENFEILMKVKESLELMELVPQQLVDAYRQQQ-
-----QQLQR-PSHL-QP--ASYGPV-LSPMNKAHG--GVNKLPSVNQLV-GQPPPHGSAAGPNLGP----V
GPGILNNHS----HALPANGEMNSGHGAQS--MVSGSHCTP-PPYHADPSLVSFLTGLGCPNCIEYFTSQGL
QNIYHLQNLTIEDLGALKIPDQYRMTIWRGLQDLKQS-----------HDYGAQ-QLIRSS-SN-ASAIA--
VGSSGELQRQRVMEAVHFRVRHTITIPNRG-GP---------GPDEWADFGFDLPDCKSR--KQSIKEEFTE
SEIN--------------------------------------------------------------------
------------------------------
>VFV32341.1/1-687
------------------------------------------------------------------------
--------------------MSLP-----------RRPGRCLHRLPAQPRAALGLPAASASAPTPTHPRGPG
SAKSQLPSGPGARKM-SQPTAAADEGATFEHLWRSLEPDSTYFDLPQPSQ-GN---------NAVVSGSGAS
MDVLHLQGM---TTPVM-------------------------------------------------------
--------------------------------------------------PQFNLLNSTMDQ-MSS-RAASA
SPYTPEHA--ASVPTHSPYAQPSSTFDTMSPAPAIPSNADYPGPHHFDVTFQQSSTAKSATWT---------
------------------YSPLLKKLYCQIAKTCPIQIKVSTPPPPGTVIRAMPVYKKAEHVTEVVKRCPNH
ELGRDFNE-----GQSAPASHLIRVEGNNLSQYVDDPVTGRQSVMVPYEPPQVGTEFTTILYNFMCNSSCVG
GMNRRPILIIITLETR-----DGQVLGRRSFEGRICACPGRDRKADEDHYREQQALSES---AAKNGAGSKR
A------FKQSPPAVPALGTNVKKRRHGDEDVYYMHVRGRENFEILMKVKESLELMELVPQQLVDAYRQQQ-
-----QQLQR-PSHL-QP--ASYGPV-LSPMNKAHG--GVNKLPSVNQLV-GQPPPHGSAAGPNLGP----V
GPGILNNHS----HALPANGEMNSGHGAQS--MVSGSHCTP-PPYHADPSLVSFLTGLGCPNCIEYFTSQGL
QNIYHLQNLTIEDLGALKIPDQYRMTIWRGLQDLKQS-----------HDYGAQ-QLIRSS-SN-ASAIA--
VGSSGELQRQRVMEAVHFRVRHTITIPNRG-GP---------GPDEWADFGFDLPDCKSR--KQSIKEEFTE
SEIN--------------------------------------------------------------------
------------------------------
>XP_026916437.1/1-632
------------------------------------------------------------------------
------------------------------------------------------------------------
--------------M-SQPTAAADEGATFEHLWRSLEPDSTYFDLPQPSQ-GN---------NAVVSGSGAS
MDVLHLQGM---TTPVM-------------------------------------------------------
--------------------------------------------------PQFNLLNSTMDQ-MSS-RAASA
SPYTPEHA--ASVPTHSPYAQPSSTFDTMSPAPAIPSNADYPGPHHFDVTFQQSSTAKSATWT---------
------------------YSPLLKKLYCQIAKTCPIQIKVSTPPPPGTVIRAMPVYKKAEHVTEVVKRCPNH
ELGRDFNE-----GQSAPASHLIRVEGNNLSQYVDDPVTGRQSVMVPYEPPQVGTEFTTILYNFMCNSSCVG
GMNRRPILIIITLETR-----DGQVLGRRSFEGRICACPGRDRKADEDHYREQQALSES---AAKNGAGSKR
A------FKQSPPAVPALGTNVKKRRHGDEDVYYMHVRGRENFEILMKVKESLELMELVPQQLVDAYRQQQ-
-----QQLQR-PSHL-QP--ASYGPV-LSPMNKAHG--GVNKLPSVNQLV-GQPPPHGSAAGPNLGP----V
GPGILNNHS----HALPANGEMNSGHGAQS--MVSGSHCTP-PPYHADPSLVSFLTGLGCPNCIEYFTSQGL
QNIYHLQNLTIEDLGALKIPDQYRMTIWRGLQDLKQS-----------HDYGAQ-QLIRSS-SN-ASAIA--
VGSSGELQRQRVMEAVHFRVRHTITIPNRG-GP---------GPDEWADFGFDLPDCKSR--KQSIKEEFTE
SEIN--------------------------------------------------------------------
------------------------------
>XP_040315225.1/1-632
------------------------------------------------------------------------
------------------------------------------------------------------------
--------------M-SQPTAAADEGATFEHLWRSLEPDSTYFDLPQPSQ-GN---------NAVVSGSGAS
MDVLHLQGM---TTPVM-------------------------------------------------------
--------------------------------------------------PQFNLLNSTMDQ-MSS-RAASA
SPYTPEHA--ASVPTHSPYAQPSSTFDTMSPAPAIPSNADYPGPHHFDVTFQQSSTAKSATWT---------
------------------YSPLLKKLYCQIAKTCPVQIKVSTPPPPGTVIRAMPVYKKAEHVTEVVKRCPNH
ELGRDFNE-----GQSAPASHLIRVEGNNLSQYVDDPVTGRQSVMVPYEPPQVGTEFTTILYNFMCNSSCVG
GMNRRPILIIITLETR-----DGQVLGRRSFEGRICACPGRDRKADEDHYREQQALSES---AAKNGAGSKR
A------FKQSPPAVPALGTNVKKRRHGDEDVYYMHVRGRENFEILMKVKESLELMELVPQQLVDAYRQQQ-
-----QQLQR-PSHL-QP--ASYGPV-LSPMNKAHG--GVNKLPSVNQLV-GQPPPHGSAAGPNLGP----V
GPGILNNHS----HALPANGEMNSGHGAQS--MVSGSHCTP-PPYHADPSLVSFLTGLGCPNCIEYFTSQGL
QNIYHLQNLTIEDLGALKIPDQYRMTIWRGLQDLKQS-----------HDYGAQ-QLIRSS-SN-ASAIA--
VGSSGELQRQRVMEAVHFRVRHTITIPNRG-GP---------GPDEWADFGFDLPDCKSR--KQSIKEEFTE
SEIN--------------------------------------------------------------------
------------------------------
>XP_029803059.1/1-638
------------------------------------------------------------------------
------------------------------------------------------------------------
-------------M--SQPTAAADEGATFEHLWSSLEPDSTYFDLPQPSQ-GS---------SEVVSGAEAD
MDVFHLQGM---TTPVM-------------------------------------------------------
--------------------------------------------------PPFSLLNSAMDQ-MSS-RAAPG
SPYTPEHA--ASVPTHSPYAQPSSTFDTMSPAPAIPSNADYPGPHHFDVTFQQSSTAKSATWT---------
------------------YSPLLKKLYCQIAKTCPIQVKVSSPPPPGTVVRAMPVYKKAEHVTEVVKRCPNH
ELGRDFNE-----GQSAPASHLIRVEGNNLSQYVDDPVTGRQSVMVPYEPPQVGTEFTTILYNFMCNSSCVG
GMNRRPILIIITLETR-----DGQVLGRRSFEGRICACPGRDRKADEDHYREQQALSES---AAKNGAASKR
A------FKQSPPAVPALGPSVKKRRHGDEDVYYMHVRGRENFEILMKVKESLELMELVPQQLVDTYRQQQ-
----QQLLQR-PSHL-QP--ASYGPV-LSPMNKAHG--GVNKLPSVNQLV-GQPPPHGAAAGPNLGP----V
GPGILNNHG----HTLPANGEMNSGHTAQS--MVSGSHCTPPPPYHADPSLVSFLTGLGCPNCIEYFTSQGL
QNIYHLQNLTIEDFGNLKIPDQYRMTIWRGLQDLKQS-----------HDYGAQ-QLIRSS-SN-AATIS--
IGSSGELQRQRVMEAVHFRVRHTITIPNRG-GPGAG-----SGPDEWADFGFDLPDCKSR--KQSIKEEFTE
SEIN--------------------------------------------------------------------
------------------------------
>XP_035945452.1/1-664
------------------------------------------------------------------------
--------------------MSAH-----------LPPPSCLH------------------------S---W
TPESEPPSGPGAEK--MSQPNTVDEGATFEHLWNSLEPDSTYFDLPQSSQ-GN---------NEVVGGAEAG
MDVFHLQGM---TTPVM-------------------------------------------------------
--------------------------------------------------SQFNLLSSTMDQ-MSS-RAASA
SPYTPEHA--TSVPTHSPYAQPSSTFDTMSPAPAIPSNTDYPGPHHFDVTFQQSSTAKSATWT---------
------------------YSPLLKKLYCQIAKTCPIQIKVSAPPPPSTIVRAMPVYKKAEHVTEVVKRCPNH
ELGRDFNE-----GQSAPASHLIRVEGNNLSQYVDDPVTGRQSVMVPYEPPQVGTEFTTILYNFMCNSSCVG
GMNRRPILIIITLETR-----DGQVLGRRSFEGRICACPGRDRKADEDHHREQQALSES---AAKHGAASKR
A------FKQSPPAVPALGTNVKKRRHGDEDVYYMHVRGRENFEILMKVKESLELMELVPQQLVDTYRQQ--
----QQLLQR-PNHL-QP--ASYGPV-LSPMNKAHV--AVNKLPSVNQLV-GQPPPHSSAAGPNLGP----V
GPGILNNHG----HALPTSGEVNSSHGAQS--MVSGSHCTPPPPYHADPSLVSFLTGLGCPNCIEYFTSQGL
QNIYHLQNLTIEDLGALKIPDQYRMTIWRGLQDLKQS-----------HDYGAQ-QLIRSS-SN-ASTIS--
IGSSGELQRQRVMEAVHFRVRHTITIPNRG-APAGG-----AGPDEWADFGFDLPDCKSR--KQSIKEEFME
SEIH--------------------------------------------------------------------
------------------------------
>XP_034876150.1/1-636
------------------------------------------------------------------------
------------------------------------------------------------------------
----------------MSQPNTVDEGATFEHLWNSLEPDSTYFDLPQSSQ-GN---------NEVVGGAEAG
MDVFHLQGM---TTPVM-------------------------------------------------------
--------------------------------------------------SQFNLLSSTMDQ-MSS-RAASA
SPYTPEHA--TSVPTHSPYAQPSSTFDTMSPAPAIPSNTDYPGPHHFDVTFQQSSTAKSATWT---------
------------------YSPLLKKLYCQIAKTCPIQIKVSAPPPPGTIVRAMPVYKKAEHVTEVVKRCPNH
ELGRDFNE-----GQSAPASHLIRVEGNNLSQYVDDPVTGRQSVMVPYEPPQVGTEFTTILYNFMCNSSCVG
GMNRRPILIIITLETR-----DGQVLGRRSFEGRICACPGRDRKADEDHQREQQALSES---AAKHGAASKR
A------FKQSPPAVPALGTNVKKRRHGDEDVYYMHVRGRENFEILMKVKESLELMELVPQQLVDTYRQQ--
----QQLLQR-PNHL-QP--ASYGPV-LSPMNKAHA--AVNKLPSVNQLV-GQPPPHSSAAGPNLGP----M
GPGILNNHG----HALPTSGEMNSSHGAQS--MVSGSHCTPPPPYHADPSLVSFLTGLGCPNCIEYFTSQGL
QNIYHLQNLTIEDLGALKIPDQHRMTIWRGLQDLKQS-----------HDYGAQ-QLIRSS-SN-ASTIS--
IGSSGELQRQRVMEAVHFRVRHTITIPNRG-APAGG-----AGPDEWADFGFDLPDCKSR--KQSIKEEFME
SEIH--------------------------------------------------------------------
------------------------------
>XP_006748231.1/1-636
------------------------------------------------------------------------
------------------------------------------------------------------------
----------------MSQPNTVDEGATFEHLWNSLEPDSTYFDLPQSSQ-GN---------NEVVGGAEAG
MDVFHLQGM---TTPVM-------------------------------------------------------
--------------------------------------------------SQFNLLSSTMDQ-MSS-RAASA
SPYTPEHA--TSVPTHSPYAQPSSTFDTMSPAPAIPSNTDYPGPHHFDVTFQQSSTAKSATWT---------
------------------YSPLLKKLYCQIAKTCPIQIKVSAPPPPGTIVRAMPVYKKAEHVTEVVKRCPNH
ELGRDFNE-----GQSAPASHLIRVEGNNLSQYVDDPVTGRQSVMVPYEPPQVGTEFTTILYNFMCNSSCVG
GMNRRPILIIITLETR-----DGQVLGRRSFEGRICACPGRDRKADEDHQREQQALSES---AAKHGAASKR
A------FKQSPPAVPALGTNVKKRRHGDEDVYYMHVRGRENFEILMKVKESLELMELVPQQLVDTYRQQ--
----QQLLQR-PNHL-QP--ASYGPV-LSPMNKAHT--AVNKLPSVNQLV-GQPLPHSSAAGPNLGP----M
GPGILNNHS----HALPTSGEMNSSHGAQS--MVSGSHCTPPPPYHADPSLVSFLTGLGCPNCIEYFTSQGL
QNIYHLQNLTIEDLGALKIPDQHRMTIWRGLQDLKQS-----------HDYGAQ-QLLRSS-SN-ASTIS--
IGSSGELQRQRVMEAVHFRVRHTITIPNRG-APAGG-----AGPDEWADFGFDLPDCKSR--KQSIKEEFME
SEIH--------------------------------------------------------------------
------------------------------
>XP_035572412.1/1-658
------------------------------------------------------------------------
------------------------------------MPPGCDR------------------------T---R
---ASRPRGQVQGR--CPSPPPTDEGATFEHLWSSLEPDSTYFDLPQPNQ-GN---------SEVVGGAEAG
MDVFHLQGM---TTPVM-------------------------------------------------------
--------------------------------------------------SQFNLLSSTMDQ-MSS-RAASA
SPYTPEHA--ASVPTHSPYAQPSSTFDTMSPAPAIPSNTDYPGPHHFDVTFQQSSTAKSATWT---------
------------------YSPLLKKLYCQIAKTCPIQIKVSTPPPPGTVIRAMPVYKKAEHVTEVVKRCPNH
ELGRDFNE-----GQSAPASHLIRVEGNNLSQYVDDPVTGRQSVMVPYEPPQVGTEFTTILYNFMCNSSCVG
GMNRRPILIIITLETR-----DGQVLGRRSFEGRICACPGRDRKADEDHYREQQALSES---AAKNGAASKR
A------FKQSPPAVPALGANVKKRRHGDEDVYYMHVRGRENFEVLMKVKESLELMELVPQQLVDTYRQQQ-
---QQQLLQR-PSHL-QP--ASYGPV-LSPMNKAHG--GVNKLPSVNQLV-GQPPPHGSAAGPNLGP----M
GPGILNNHG----HALPASSEMNGSHSAQS--MVSGSHCTPPPPYHADPSLVSFLTGLGCPNCIEYFTSQGL
QNIYHLQNLTIEDLGALKIPDQYRMTIWRGLQDLKQS-----------HDYGAQ-QLIRSS-SN-ASTIS--
IGSSGELQRQRVMEAVHFRVRHTITIPNRG-GPGGG-----SGPDEWADFGFDLPDCKSR--KQSIKEEFTE
SEIN--------------------------------------------------------------------
------------------------------
>XP_038378652.1/1-638
------------------------------------------------------------------------
------------------------------------------------------------------------
----------------MSQSTANDEGATFEHLWSSLEPDSTYFDLPQPNQ-GN---------SEVVGGAEAG
MDVFHLQGM---TTPVM-------------------------------------------------------
--------------------------------------------------SQFNLLSSTMDQ-MSS-RAASA
SPYTPEHA--ASVPTHSPYAQPSSTFDTMSPAPAIPSNTDYPGPHHFDVTFQQSSTAKSATWT---------
------------------YSPLLKKLYCQIAKTCPIQIKVSTPPPPGTVIRAMPVYKKAEHVTEVVKRCPNH
ELGRDFNE-----GQSAPASHLIRVEGNNLSQYVDDPVTGRQSVMVPYEPPQVGTEFTTILYNFMCNSSCVG
GMNRRPILIIITLETR-----DGQVLGRRSFEGRICACPGRDRKADEDHYREQQALSES---AAKNGAASKR
A------FKQSPPAVPALGANVKKRRHGDEDVYYMHVRGRENFEVLMKVKESLELMELVPQQLVDTYRQQQ-
---QQQLLQR-PSHL-QP--ASYGPV-LSPMNKAHG--GVNKLPSVNQLV-GQPPPHGSAAGPNLGP----M
GPGILNNHG----HALPASSEMNGSHSAQS--MVSGSHCTPPPPYHADPSLVSFLTGLGCPNCIEYFTSQGL
QNIYHLQNLTIEDLGALKIPDQYRMTIWRGLQDLKQS-----------HDYGAQ-QLIRSS-SN-ASTIS--
IGSSGELQRQRVMEAVHFRVRHTITIPNRG-GPGGG-----SGPDEWADFGFDLPDCKSR--KQSIKEEFTE
SEIN--------------------------------------------------------------------
------------------------------
>XP_025860926.1/1-638
------------------------------------------------------------------------
------------------------------------------------------------------------
----------------MSQSTANDEGATFEHLWSSLEPDSTYFDLPQPNQ-GN---------SEVVGGAEAG
MDVFHLQGM---TTPVM-------------------------------------------------------
--------------------------------------------------PQFNLLSSTMDQ-MSS-RAASA
SPYTPEHA--ASVPTHSPYAQPSSTFDTMSPAPAIPSNTDYPGPHHFDVTFQQSSTAKSATWT---------
------------------YSPLLKKLYCQIAKTCPIQIKVSTPPPPGTVIRAMPVYKKAEHVTEVVKRCPNH
ELGRDFNE-----GQSAPASHLIRVEGNNLSQYVDDPVTGRQSVMVPYEPPQVGTEFTTILYNFMCNSSCVG
GMNRRPILIIITLETR-----DGQVLGRRSFEGRICACPGRDRKADEDHYREQQALSES---AAKNGAASKR
A------FKQSPPAVPALGANVKKRRHGDEDVYYMHVRGRENFEVLMKVKESLELMELVPQQLVDTYRQQQ-
---QQQLLQR-PSHL-QP--ASYGPV-LSPMNKAHG--GVNKLPSVNQLV-GQPPPHGSAAGPNLGP----M
GPGILNNHG----HALPASSEMNGSHSAQS--MVSGSHCTPPPPYHADPSLVSFLTGLGCPNCIEYFTSQGL
QNIYHLQNLTIEDLGALKIPDQYRMTIWRGLQDLKQS-----------HDYGAQ-QLIRSS-SN-ASTIS--
IGSSGELQRQRVMEAVHFRVRHTITIPNRG-GPGGG-----SGPDEWADFGFDLPDCKSR--KQSIKEEFTE
SEIN--------------------------------------------------------------------
------------------------------
>XP_003471295.3/1-641
------------------------------------------------------------------------
------------------------------------------------------------------------
------------MAQPSSSSAAPDEGSTFEHLWSSLEPDSTYFDLSQPSQ-GN---------TEAVGGAEAG
MDVFQLQDV---SSPVM-------------------------------------------------------
--------------------------------------------------AQFNLLSSTMDP-MSS-RAAPA
SPYTPEHA--ASVPTHSPYAQPSSTFDTMSPAPVIPSNTDYPGPHHFEVTFQQSSTAKSATWT---------
------------------YSPMLKKLYCQIAKTCPIQIKVSTPPPPGTVVRAMPVYKKAEHVTDVVKRCPNH
ELGRDFNE-----GQSAPASHLIRVEGNNLSQYVDDPVTGRQSVVVPYEPPQVGTEFTTILYNFMCNSSCVG
GMNRRPILIIITLETR-----DGQVLGRRSFEGRICACPGRDRKADEDHYREQQALNES---SAKNGVTSKR
A------FKQSPPAIPALGANMKKRRHGDEDLYYMHVRGRENFEILMKVKESLELMELVPQPLVDSYRQQQ-
----QQLLQR-PSHL-QP--PSYGPV-LSPMSKAHV--GVNKLPSVNQLV-GQAPPHTSAAGPSLGP----M
APGMLSSHS----HAMPANGEMNGGHGSQA--MVSGSHCTPPPPYHADPSLVSFLTGLGCPNCIEYFTSQGL
QNIYHLQSLTIEDLGALKIPDQYRMTIWRGLQDLKQG-----------HDCGQQ--LLRSS-GNAAATIA--
IGGSGELQRQRVMEAVHFRVRHTITIPNRG-GPSGA-----ASADEWADFGFDLPDCKSR--KQPIKEEFPE
SEGH--------------------------------------------------------------------
------------------------------
>XP_004639669.1/1-639
------------------------------------------------------------------------
------------------------------------------------------------------------
--------------MAQSSSTAPDEESTFEHLWSSLEPDSTYFDLSQPSQ-GN---------TEAAGSTEAS
MDVFHLQDM---TTPVM-------------------------------------------------------
--------------------------------------------------AQFNLLSSTMDQ-MSS-RAAPA
SPYTPEHG--ASVPTHSPYAQPSSTFDTMSPAPVIPSNTDYPGPHHFEVTFQQSSTAKSATWT---------
------------------YSPMLKKLYCQIAKTCPIQIKVSAPPPPGTAIRAMPVYKKAEHVTDVVKRCPNH
ELGRDFNE-----GQSAPASHLIRVEGNNLSQYVDDPVTGRQSVLVPYEPPQVGTEFTTILYNFMCNSSCVG
GMNRRPILIIITLETR-----DGQVLGRRSFEGRICACPGRDRKADEDHYREQQALSEN---ATKNGAASKR
A------FKQSPPTIPALGANSKKRRHGDEDMYYMHVRGRENFEILMKVKESLELMDLVPQPLVDSYRQQQ-
---QQQLLQR-PSHL-QP--PSYGPV-LSPMSKAHG--SVNKLPSVNQLV-GPAPPHTSATGPSLGP----M
APAMLSGHS----HAMPPNGELNGGHSSQT--MVPGSHCTPPPPYHADPSLVSFLTGLGCPNCIEYFTSQGL
QNIYHLQNLTIEDLGALKIPDQYRMTIWRGLQDLKQG-----------HECGQQ--LLRSS-SNA-ATIS--
IGGSGELQRQRVMEAVHFRVRHTITIPNRG-GPGGV-----AGTDEWADFGFDLPDCKSR--KQPIKEEFPE
SEGR--------------------------------------------------------------------
------------------------------
>XP_004863818.1/1-639
------------------------------------------------------------------------
------------------------------------------------------------------------
--------------MAQSSSTAPDEGSTFEHLWSSLEPDSTYFDLSQARQ-GN---------TEAVGSTEAA
MDVFHLQDL---TTPVM-------------------------------------------------------
--------------------------------------------------AQFNLLSSTMDQ-MSS-RAAPA
SPYTPEHA--ASVPTHSPYAQPSSTFDAMSPAPVIPSNTDYPGPHHFEVTFQQSSTAKSATWT---------
------------------YSPLLKKLYCQIAKTCPIQVKVSTPPPPGTAIRAMPVYKKAEHVTDVVKRCPNH
ELGRDFNE-----GQSAPASHLIRVEGNNLSQYVDDPVTGRQSVVVPYEPPQVGTEFTTILYNFMCNSSCVG
GMNRRPILIIITLETR-----DGQVLGRRSFEGRICACPGRDRKADEDHYREQQALNEN---ATKNGATSKR
A------FKQSPPAIPALGANMKKRRHGDEDMYYMHVRGRENFEILMKVKESLELMELVPQPLVDSYRQQQ-
---QQQFLQR-PSHL-QP--PSYGPV-LSPMSKAHG--SVNKLPSVNQLV-GQPPPHASAAGASLGP----M
GPSMLSSHS----HAMPANGEMNGSHSSQT--VVSGSHCTPPPPYHADPSLVSFLTGLGCPNCIEYFTSQGL
QNIYHLQNLTIEDLGALKIPDQYRMTIWRGLQDLKQG-----------HDCGQQ--LLRSS-SNA-ATIS--
IGGAGELQRQRVMEAVHFRVRHTITIPNRG-GPGGV-----AGPDEWADFGFDLPDCKSR--KQPIKEEFPE
SEGH--------------------------------------------------------------------
------------------------------
>KFO31789.1/1-780
MHSLHWQPGNEVPRKGGCQTVV------ALMGRPAMCGTVEKPPALRVGIEATTGQTRETRRRGHSRPEKRH
PAGESSLGEAGGSSLLPNWALPLPGSVAPSWQGH---VASCLL-TRPEL-----LPASGSLALGLLGPLESR
Q-SVSSLMASGVQDMAQASSTAPDEGSTFEHLWSSLEPDSTYFDLSQARQ-GN---------TGAVGGTEAG
MDVFHLEDM---TTPVM-------------------------------------------------------
--------------------------------------------------AQFNLLSSTMDQ-MSS-RAAPA
SPYTPEHA--ASVPTHSPYAQPSSTFDTMSPAPVIPSNTDYPGPHHFEVTFQQSSTAKSATWT---------
------------------YSPLLKKLYCQIAKTCPIQIKVSTPPPPGTAIRAMPVYKKAEHVTDVVKRCPNH
ELGRDFNE-----GQSAPASHLIRVEGNNLSQYVDDPVTGRQSVVVPYEPPQVGTEFTTILYNFMCNSSCVG
GMNRRPILIIITLETR-----DGQVLGRRSFEGRICACPGRDRKADEDHYREQQALNEN---ATKNGATSKR
A------FKQSPPAIPALSANMKKRRHGDEDMYYMHVRGRENFEILMKVKESLELMELVPQPLVDSYRQQQ-
----QQLLQR-PSHL-QP--PSYAPV-LSPMSKVHS--GVNKLPSVNQLV-GQPPPHTSAAAPSLGP----M
APGMLSSHS----HAMPANGEMNGGHSSQT--VVSGSHCTPPPPYHADPSLVSFLTGLGCPNCIEYFTSQGL
QSIYHLQNLTMEDLGALKIPDQYRMTIWRGLQDLKQG-----------HDCGQQ--LLRSS-SNA-ATIS--
IGGAGELQRQRVMEAVHFRVRHTITIPNRG-GPGGV-----AGPDEWADFGFDLPDCKSR--KQPIKEEFPE
SEGH--------------------------------------------------------------------
------------------------------
>XP_005339273.2/1-688
---------MSSPRRPDAAATARLRSQEPKASRPPLPGPIDS-----------PGAPAQP------------
------------------------------------------------------------------RV----
----SCPWKTAQGAMAQSTSTSPDEGATFEHLWSSLEPDSTYFDLPQSSR-GS---------NEAAVGAEPS
MDVFQLPGL---TTSVM-------------------------------------------------------
--------------------------------------------------AQFNLLSSTMDQ-MSS-RPAPA
SPYTPEHA--ASVPTHSPYAQPSSTFDTMSPAPVIPSNTDYPGPHHFEVTFQQSSTAKSATWT---------
------------------YSPLLKKLYCQIAKTCPIQIKVSTPPPPGTAVRAMPVYKKAEHVTDIVKRCPNH
ELGRDFNE-----GQSAPASHLIRVEGNSLSQYVDDPVTGRQSVVVPYEPPQVGTEFTTILYNFMCNSSCVG
GMNRRPILIIITLETR-----DGQVLGRRSFEGRICACPGRDRKADEDHYREQQALNES---TTKSVAAGKR
A------FKQSPPAIPTLGSSVKKRRHGDEDVYYMHVRGRENFEILMKVKESLELMELVPQPLVDSYRQQQ-
----QQLLQR-PSPL-QS--PSYGPV-LSPMSKVHA--GVSKLPSVNQLV-GQPPPHSSAAGPNLGP----M
GPGVLNSHS----HTVPANGEMNGGHSSQP--MVSGPHCSPPPPYHADPSLVSFLTGLGCPNCIEYFTSQGL
QNMYHLQNLTIEDLGALKIPDQYRMTIWRGLQDLKQG-----------HDCGQ--QLLRSS-GN-TATIS--
IGGSGELQRQRVMEAVHFRVRHTITIPNRS-GPG-V-----AGPDEWADFGFDLPDCRSR--KQPIKEEFTE
ESH---------------------------------------------------------------------
------------------------------
>XP_026268659.1/1-638
------------------------------------------------------------------------
------------------------------------------------------------------------
--------------MAQSTSTSPDEGATFEHLWSSLEPDSTYFDLPQSSR-GS---------NEAAVGAEPS
MDVFQLPGL---TTSVM-------------------------------------------------------
--------------------------------------------------AQFNLLSSTMDQ-MSS-RPAPA
SPYTPEHA--ASVPTHSPYAQPSSTFDTMSPAPVIPSNTDYPGPHHFEVTFQQSSTAKSATWT---------
------------------YSPLLKKLYCQIAKTCPIQIKVSTPPPPGTAVRAMPVYKKAEHVTDIVKRCPNH
ELGRDFNE-----GQSAPASHLIRVEGNSLSQYVDDPVTGRQSVVVPYEPPQVGTEFTTILYNFMCNSSCVG
GMNRRPILIIITLETR-----DGQVLGRRSFEGRICACPGRDRKADEDHYREQQALNES---TTKSVAAGKR
A------FKQSPPAIPTLGSSVKKRRHGDEDVYYMHVRGRENFEILMKVKESLELMELVPQPLVDSYRQQQ-
---QQQLLQR-PSPL-QS--PSYGPV-LSPMSKVHA--GVSKLPSVNQLV-GQPPPHSSAAGPNLGP----M
GPGVLNSHS----HTVPANGEMNGGHSSQS--MVSGPHCSPPPPYHADPSLVSFLTGLGCPNCIEYFTSQGL
QNMYHLQNLTIEDLGALKIPDQYRMTIWRGLQDLKQG-----------HDCGQ--QLLRSS-GN-TATIS--
IGGSGELQRQRVMEAVHFRVRHTITIPNRS-GPG-V-----AGPDEWADFGFDLPDCRSR--KQSIKEEFTE
TESH--------------------------------------------------------------------
------------------------------
>XP_027803564.1/1-637
------------------------------------------------------------------------
------------------------------------------------------------------------
--------------MAQSTSTSPDEGATFEHLWSSLEPDSTYFDLPQPSR-GS---------NEAAVGAEPS
MDVFQLPGM---TTSVM-------------------------------------------------------
--------------------------------------------------AQFNLLSSTMDQ-MSS-RPAPA
SPYTPEHA--ASVPTHSPYAQPSSTFDTMSPAPVIPSNTDYPGPHHFEVTFQQSSTAKSATWT---------
------------------YSPLLKKLYCQIAKTCPIQIKVSTPPPPGTAVRAMPVYKKAEHVTDIVKRCPNH
ELGRDFNE-----GQSAPASHLIRVEGNSLSQYVDDPVTGRQSVVVPYEPPQVGTEFTTILYNFMCNSSCVG
GMNRRPILIIITLETR-----DGQVLGRRSFEGRICACPGRDRKADEDHYREQQALNES---ATKSVAAGKR
A------FKQSPPAIPTLGSSVKKRRHGDEDVYYMHVRGRENFEILMKVKESLELMELVPQPLVDSYRQQQ-
----QQLLQR-PSPL-QP--PSYGPV-LSPMSKVHA--GVSKLPSVNQLV-GQPPPHSSAAGPNLGP----M
GPGVLNSHS----HTVPANGEMNGGHSSQS--MVSGPHCSPPPPYHADPSLVSFLTGLGCPNCIEYFTSQGL
QNMYHLQNLTIEDLGALKIPDQYRMTIWRGLQDLKQG-----------HDCGQ--QLLRSS-GN-TATIS--
IGGSGELQRQRVMEAVHFRVRHTITIPNRS-GPG-V-----AGPDEWADFGFDLPDCRSR--KQPIKEEFTE
SESH--------------------------------------------------------------------
------------------------------
>KAF7463230.1/1-732
---------MSSPRRPDAAATAGLRSQEPKASRPPLPGPTDS-----------PGAPAQPRGQGRS------
---------------L-------PHGL-GPWTGGAGKGGRCPGTEEGDI-----IP-GGGPWPWPTRV----
----SCPWKTAQGAMAQSTSTSPDEGATFEHLWSSLEPDSTYFDLPQPSR-GN---------NEAAVGAEPS
MDVFQLPGM---TTSVM-------------------------------------------------------
--------------------------------------------------AQFNLLSSTMDQ-MSS-RPAPA
SPYTPEHA--ASVPTHSPYAQPSSTFDTMSPAPVIPSNTDYPGPHHFEVTFQQSSTAKSATWT---------
------------------YSPLLKKLYCQIAKTCPIQIKVSTPPPPGTAVRAMPVYKKAEHVTDIVKRCPNH
ELGRDFNE-----GQSAPASHLIRVEGNSLSQYVDDPVTGRQSVVVPYEPPQVGTEFTTILYNFMCNSSCVG
GMNRRPILIIITLETR-----DGQVLGRRSFEGRICACPGRDRKADEDHYREQQALNES---ATKSVAAGKR
A------FKQSPPAIPTLGSSVKKRRHGDEDVYYMHVRGRENFEILMKVKESLELMELVPQPLVDSYRQQQ-
----QQLLQR-PSPL-QP--PSYGPV-LSPMSKVHA--GVSKLPSVNQLV-GQPPPHSSAAGPNLGP----M
GPGVLNSHS----HTVPANGEMNGGHSSQS--MVSGPHCSPPPPYHADPSLVSFLTGLGCPNCIEYFTSQGL
QNMYHLQNLTIEDLGALKIPDQYRMTIWRGLQDLKQG-----------HDCGQ--QLLRSS-GN-TATIS--
IGGSGELQRQRVMEAVHFRVRHTITIPNRS-GPG-V-----AGPDEWADFGFDLPDCRSR--KQPIKEEFTE
SESH--------------------------------------------------------------------
------------------------------
>XP_038189341.1/1-560
------------------------------------------------------------------------
------------------------------------------------------------------------
-------MSRSVGEMTQSASSSPGEGATFEHLWSSLEPDSTYFDLPQSSR-GN---------SEAVGSEETS
MDVFHLPGM---------------------------------------------------------------
--------------------------------------------------AQFNLLSSAMDQ-MGS-RAAPA
SPYTPEHA--ASAPTHSPYAQPSSTFDTMSPAPVIPSNTDYPGPHHFEVTFQQSSTAKSATWT---------
------------------YSPLLKKLYCQIAKTCPIQIKVSTPPPPGTAIRAMPVYKKAEHVTDIVKRCPNH
ELGRDFNE-----GQSAPASHLIRVEGNNLSQYVDDPVTGRQSVVVPYEPPQVGTEFTTILYNFMCNSSCVG
GMNRRPILVIITLETR-----DGQVLGRRSFEGRICACPGRDRKADEDHYREQQALNES---ATKNGAASKR
A------FKQSPPAIPALGANVKKRRHGDEDMFYMHVRGRENFEILMKVKESLELMELVPQPLVDSYRQQQ-
----QQLLQR-PSHL-QS--SSYGPV-LSPINKVHS--GVNKLPSVNQLV-GQPPPHSSAAGPNLGP----M
GSGMLNSHS----HTMTANGEMNGGHSSQT--MVSGSHCTPPPPYHADPSLVSFLTGLGCPNCIECFTSQGL
QSIYHLQNLTIEDLGALKIPDQYRMTIWRGLQDLKQS-----------HDCGQ--Q----------------
------------------------------------------------------------------------
------------------------------------------------------------------------
------------------------------
>XP_005368693.1/1-641
------------------------------------------------------------------------
------------------------------------------------------------------------
-------MSRSVREMTQSASSSPGEGATFEHLWSSLEPDSTYFDLPQPSR-GN---------SEAVGSEETS
MDVFHLPGM---------------------------------------------------------------
--------------------------------------------------AQFNLLSSAMDQ-MGS-RAAPA
SPYTPEHA--ASAPTHSPYAQPSSTFDTMSPAPVIPSNTDYPGPHHFEVTFQQSSTAKSATWT---------
------------------YSPLLKKLYCQIAKTCPIQIKVSTPPPPGTAIRAMPVYKKAEHVTDIVKRCPNH
ELGRDFNE-----GQSAPASHLIRVEGNNLSQYVDDPVTGRQSVVVPYEPPQVGTEFTTILYNFMCNSSCVG
GMNRRPILVIITLETR-----DGQVLGRRSFEGRICACPGRDRKADEDHYREQQALNES---ATKNGAASKR
A------FKQSPPAIPALGANVKKRRHGDEDMFYMHVRGRENFEILMKVKESLELMELVPQPLVDSYRQQQ-
---QQQLLQR-PSHM-QS--SSYGPV-LSPINKVHG--GINKLPSVNQLV-GQPPPHSSAAGPNLGP----M
GSGMLNSHS----HTMTANGEMNGGHGSQT--MVSGSHCTPPPPYHADPSLVSFLTGLGCPNCIECFTSQGL
QSIYHLQNLTIEDLGALKIPDQYRMTIWRGLQDLKQS-----------HDCGQ--QLLRTS-SN-AATIS--
IGGSGELQRQRVMEAVHFRVRHTITIPNRG-GPGGV-----TGPDEWADFGFDLPDCKSR--KQPIKEEFTE
TESH--------------------------------------------------------------------
------------------------------
>XP_041508044.1/1-688
---------MSSPR----------------------------------------------------------
------------------------------------QLGRCCHCPATAL-----LQTTGPPAPQSKSTDLPR
A-QAQPRMSRSVGEMTQSASSSPGEGATFEHLWSSLEPDSTYFDLPQPSR-GN---------SEAVGSEETS
MDVFHLPGM---VSQIM-------------------------------------------------------
--------------------------------------------------AQFNLLSSAMDQ-MGS-RAAPA
SPYTPEHA--ASAPTHSPYAQPSSTFDTMSPAPVIPSNTDYPGPHHFEVTFQQSSTAKSATWT---------
------------------YSPLLKKLYCQIAKTCPIQIKVSTPPPPGTAIRAMPVYKKAEHVTDIVKRCPNH
ELGRDFNE-----GQSAPASHLIRVEGNNLSQYVDDPVTGRQSVVVPYEPPQVGTEFTTILYNFMCNSSCVG
GMNRRPILVIITLETR-----DGQVLGRRSFEGRICACPGRDRKADEDHYREQQALNES---ATKNGAASKR
A------FKQSPPAIPALGANVKKRRHGDEDMFYMHVRGRENFEILMKVKESLELMELVPQPLVDSYRQQQ-
---QQQLLQR-PSHL-QS--SSYGPV-LSPINKVHG--GVNKLPSVNQLV-GQPPPHSSAAGPNLGP----M
GSGMLNSHN----HTMAANGEMNGGHGSQT--MVSGSHCTPPPPYHADPSLVSFLTGLGCPNCIECFTSQGL
QSIYHLQNLTIEDLGALKIPDQYRMTIWRGLQDLKQS-----------HDCGQ--QLLRTS-SN-AATIS--
IGGSGELQRQRVMEAVHFRVRHTITIPNRG-GPGGV-----TGPDEWADFGFDLPDCKSR--KQPIKEEFTE
TESH--------------------------------------------------------------------
------------------------------
>XP_040590998.1/1-646
------------------------------------------------------------------------
------------------------------------------------------------------------
-------MSRSVGEMAQSPSSSPGEGATFEHLWNSLEPDSTYFDLPQPSR-GN---------SEAVGGEETS
MDVFHLPGV---TSSVM-------------------------------------------------------
--------------------------------------------------AQFNLLSSAMDQ-MGS-RAAPA
SPYTPEHA--ASAPTHSPYAQPSSTFDTMSPAPVIPSNTDYPGPHHFEVTFQQSSTAKSATWT---------
------------------YSPLLKKLYCQIAKTCPIQIKVSTPPPPGTAIRAMPVYKKAEHVTDIVKRCPNH
ELGRDFNE-----GQSAPASHLIRVEGNNLSQYVDDPVTGRQSVVVPYEPPQVGTEFTTILYNFMCNSSCVG
GMNRRPILVIITLETR-----DGQVLGRRSFEGRICACPGRDRKADEDHYREQQALNES---AAKNGAASKR
A------FKQSPPAIPALGANMKKRRHGDEDMFYMHVRGRENFEILMKVKESLELMELVPQPLVDSYRQQQ-
---QQQLLQR-PGHL-QP--PSYGPV-LSPMNKVHG--GVNKLPSVNQLV-GQPPPHSSATGPNLGP----M
GSGMLNSHS----HTMPTNGEMNGGHGSQT--MVSGSHCTPPPPYHADPSLVSFLTGLGCPNCIECFTSQGL
QSIYHLQNLTIEDLGALKIPDQYRMTIWRGLQDLKQG-----------HDCGQ--QLLRSS-SN-AATIS--
IGGSGELQRQRVMEAVHFRVRHTITIPNRG-GPGGV-----TGPDEWADFGFDLPDCKSR--KQPIKEEFTE
TEGH--------------------------------------------------------------------
------------------------------
>XP_028716092.2/1-661
-------------M----------------------------------------------------------
------------------------------------ELPRCSYCPP--------------------------
---SSSRMSRSVGEMAQSPSSSPGEGATFEHLWSSLEPDSTYFDLPPPNR-GN---------NEAVGSEETS
MDVFHLPGM---TSSVM-------------------------------------------------------
--------------------------------------------------AQFNLLSSAMDQ-MGS-RAAPA
SPYTPEHA--ASAPTHSPYAQPSSTFDTMSPAPVIPSNTDYPGPHHFEVTFQQSSTAKSATWT---------
------------------YSPLLKKLYCQIAKTCPIQIKVSTPPPPGTAIRAMPVYKKAEHVTDIVKRCPNH
ELGRDFNE-----GQSAPASHLIRVEGNNLSQYVDDPVTGRQSVVVPYEPPQVGTEFTTILYNFMCNSSCVG
GMNRRPILVIITLETR-----DGQVLGRRSFEGRICACPGRDRKADEDHYREQQALNES---ATKNGAASKR
A------FKQSPPAIPALGANVKKRRHGDEDMFYMHVRGRENFEILMKVKESLELMELVPQPLVDSYRQQQ-
---QQQLLQR-PSHL-QP--SSYGPV-LSPMNKIHG--GVNKLPSVNQLV-GQPPPHSSAAGSNLGP----M
GSGMLNSHS----HSMPANGEMNGGHSSQT--MVSGSHCTPPPPYHADPSLVSFLTGLGCPNCIECFTSQGL
QSIYHLQNLTIEDLGALKIPDQYRMTIWRGLQDLKQS-----------HDCGQ--QLLRSS-SN-AATIS--
IGGSGELQRQRVMEAVHFRVRHTITIPNRG-GPGGV-----AGPDEWADFGFDLPDCKSR--KQPIKEEFTE
TESH--------------------------------------------------------------------
------------------------------
>XP_036034583.1/1-643
------------------------------------------------------------------------
------------------------------------------------------------------------
--------------MAQSPSSSPGEGATFEHLWSSLEPDSTYFDLPPPNR-GN---------SEAVGSEETN
MDVFHLPGM---TSSVM-------------------------------------------------------
--------------------------------------------------AQFNLLSSAMDQ-MGS-RAAPA
SPYTPEHA--ASAPTHSPYAQPSSTFDTMSPAPVIPSNTDYPGPHHFEVTFQQSSTAKSATWT---------
------------------YSPLLKKLYCQIAKTCPIQIKVSTPPPPGTAIRAMPVYKKAEHVTDIVKRCPNH
ELGRDFNE-----GQSAPASHLIRVEGNNLSQYVDDPVTGRQSVVVPYEPPQVGTEFTTILYNFMCNSSCVG
GMNRRPILVIITLETR-----DGQVLGRRSFEGRICACPGRDRKADEDHYREQQALNES---ATKNGAASKR
A------FKQSPPAIPALGANVKKRRHGDEDMFYMHVRGRENFEILMKVKESLELMELVPQPLVESYRQQQQ
QQQQQQLLQR-PSHL-QP--PSYGPV-LSPMNKIHG--GVNKLPSVNQLV-GQPPPHSSAAGSNLGP----M
GSGMLNSHS----HTIPANGEMNGGHSSQT--MVSGSHCTPPPPYHADPSLVSFLTGLGCPNCIECFTSQGL
QSIYHLQNLTIEDLGALKIPDQYRMTIWRGLQDLKQS-----------HDCGQ--QLLRSS-SN-AATIS--
IGGSGELQRQRVMEAVHFRVRHTITIPNRG-GPGGV-----TGPDEWADFGFDLPDCKSR--KQPIKEEFTE
TESH--------------------------------------------------------------------
------------------------------
>XP_029411692.1/1-650
------------------------------------------------------------------------
------------------------------------------------------------------------
---MPSRASRSVGEMARSPSSSPGEGATFEHLWSSLEPDSTYFDLPQPSQ-GT---------SETVGSEETG
MDVFHLPGM---TSSAI-------------------------------------------------------
--------------------------------------------------AQLNLFSSAMDQ-MGS-RAAPA
SPYTPEHA--TSAPTHSPYSQPSSTFDTMSPAPVIPSNTDYPGPHHFEVTFQQSSTAKSATWT---------
------------------YSPLLKKLYCQIAKTCPIQIKVSAPPPPGTAIRAMPVYKKAEHVTDIVKRCPNH
ELGRDFNE-----GQSAPASHLIRVEGNNLSQYVDDPVTGRQSVVVPYEPPQVGTEFTTILYNFMCNSSCVG
GMNRRPILVIITLETR-----DGQVLGRRSFEGRICACPGRDRKADEDHYREQQALNES---AAKNGAASKR
A------FKQSPPAIPTLGANVKKRRHGEEDIYYMHVRGRENFEILMKVKESLELMELVPQPLVDSYRQQQ-
---QQQLLQR-PSHL-QP--PSYGPV-LSPMSKVHG--GVNKLPSVNQLV-GQPPPHGSGAGPNLGP----M
GSGMLNSHS----HAMPANGEMNGGHSSQS--MVSGSHCTPPPPYHADPSLVSFLTGLGCPNCIEYFTSQGL
QSIYHLQNLTIEDLGALKIPDQYRMTIWRGLQDLRQG-----------PDCAQ--QLLRSS-GN-AATIS--
IGSTGELQRQRVMEAVHFRVRHTITIPNRG-GPSGV-----TGPDEWADFGFDLPDCKSR--KQPIKEEFTE
SESH--------------------------------------------------------------------
------------------------------
>XP_020013952.1/1-634
------------------------------------------------------------------------
------------------------------------------------------------------------
----------------MAQSTSPDEGATFEHLWSSLEPDSTYFDLPQSSR-GS---------TEVVGSTEAS
PDVFHLPGM---NTS---------------------------------------------------------
--------------------------------------------------AQFNLLSSTMEQ-MSS-RAAPA
SPYTPEHA--ASVPTHSPYAQPSSTFDTMSPAPVIPSNTDYPGPHHFEVTFQQSSTAKSATWT---------
------------------YSPLLKKLYCQIAKTCPIQIKVSTPPPPGTAIRAMPVYKKAEHVTDIVKRCPNH
ELGRDFNE-----GQSAPASHLIRVEGNNLCQYVDDPVTGRQSVVVPYEPPQVGTEFTTILYNFMCNSSCVG
GMNRRPILIIITLETR-----DGQVLGRRSFEGRICACPGRDRKADEDHYREQQALNES---ATKNGAASKR
A------FKQSPPAIPALGANVKKRRHGDEDIFYMHVRGRENFEILMKVKESLELMELVPQPLVDSYRQQQ-
----QQLLQR-PSHL-QP--PSYGPV-LSPMNKVHG--GVNKLPSVNQLV-GQPPPHSSAAGPNLGP----M
GPGMLNSHS----HALPANGEMNGGHSSQS--MVSGSHCTPPPPYHADPSLVSFLTGLGCPNCIEYFTSQGL
QNIYHLQNLTIEDLGALKIPDQYRMTIWRGLQDLKQS-----------HDCGQ--QLLRSS-SN-AATIS--
IGGSGELQRQRVMEAVHFRVRHTITIPNRS-GPGTV-----AGPDEWADFGFDLPDCKSH--KQSIKEEFTE
SESH--------------------------------------------------------------------
------------------------------
>ERE82728.1/1-747
------------------------------------------------------------------------
------------------------------------------------------------------------
-------MSRSAGDMAQSPSS-PGEGATFEHLWNSLEPDSTYFDLPQPSR-GN---------SEAVGSEETS
MDVFHLPGM---TSPVMVPLPTLHRRSLSADWYLVVPMCWSSPPKYQDSPAKVAWRKPVQSLDSHRASPPQS
TPAGSHQSAPTPPSHPDPCLVPRHTSSSACADPHEPTMLYVGDPMRHLATAQFNLLSSAMDQ-MGS-RAAPA
SPYTPEHT--ASAPTHSPYAQPSSTFDTMSPAPVIPSNTDYPGPHHFEVTFQQSSTAKSATWT---------
------------------YSPLLKKLYCQIAKTCPIQIKVSTPPPPGTAIRAMPVYKKAEHVTDIVKRCPNH
ELGRDFNE-----GQSAPASHLIRVEGNNLSQYVDDPVTGRQSVVVPYEPPQVGTEFTTILYNFMCNSSCVG
GMNRRPILVIITLETR-----DGQVLGRRSFEGRICACPGRDRKADEDHYREQQALNES---ATKNGAASKR
A------FKQSPPAIPALGANVKKRRHGDEDVFYMHVRGRENFEILMKVKESLELMELVPQPLVDSYRQQQ-
----QQLLQR-PSHL-QP--PSYGPV-LSPMNKVHG--GVNKLPSVNQLV-GQPPPHSSSAGPNLGP----M
GSGMLNS------HTMPANGEMNGGHSSQT--MVSGSHCTPPPPYHADPSLVSFLTGLGCPNCIECFTSQGL
QSIYHLQNLTIEDLGALKIPDQYRMTIWRGLQDLKQS-----------HDCGQ--QLLRSS-SN-AATIS--
IGGSGELQRQRVMEAVHFRVRHTITIPNRG-GPGGV-----TGPDEWADFGFDLPDCKSR--KQPIKEEFTE
TESH--------------------------------------------------------------------
------------------------------
>XP_031235531.1/1-637
------------------------------------------------------------------------
------------------------------------------------------------------------
-------MSGSVGEMAQSSSS--SSSSTFEHLWSSLEPDSTYFDLPQTSQ-GN---------SEASGSEESN
MDVFHLQGM---------------------------------------------------------------
--------------------------------------------------AQFNLLSSAMDQ-MGS-RAAPA
SPYTPEHT--ASAPTHSPYAQPSSTFDTMSPAPVIPSNTDYPGPHHFEVTFQQSSTAKSATWT---------
------------------YSPLLKKLYCQIAKTCPIQIKVSTPPPPGTAIRAMPVYKKAEHVTDIVKRCPNH
ELGRDFNE-----GQSAPASHLIRVEGNNLSQYVDDPVTGRQSVVVPYEPPQVGTEFTTILYNFMCNSSCVG
GMNRRPILVIITLETR-----DGQVLGRRSFEGRICACPGRDRKADEDHYREQQALNES---TTKNGAASKR
A------FKQSPPAIPALGTNVKKRRHGDEDMFYMHVRGRENFEILMKVKESLELMELVPQPLVDSYRQQQ-
---QQQLLQR-PSHL-QP--PSYGPV-LSPMNKVHG--GVNKLPSVNQLV-GQPPPHSSAAGPNLGP----M
GSGMLNS------HSMPANGEMNGGHSSQT--MVSGSHCTPPPPYHADPSLVSFLTGLGCPNCIECFTSQGL
QSIYHLQNLTIEDLGALKIPDQYRMTIWRGLQDLKQS-----------HDCSQ--QLLRSS-SN-AATIS--
IGGSGELQRQRVMEAVHFRVRHTITIPNRG-GAGGV-----TGPDEWADFGFDLPDCKSR--KQPIKEEFTE
TESH--------------------------------------------------------------------
------------------------------
>EDL14956.1/1-678
---------MSSPR----------------------------------------------------------
------------------------------------QLDAAA--TALPL-----QATTGPPAPLPKSMDPPR
A-QAQPRMSGSVGEMAQTSS---SSSSTFEHLWSSLEPDSTYFDLPQPSQ-GT---------SEASGSEESN
MDVFHLQGM---------------------------------------------------------------
--------------------------------------------------AQFNLLSSAMDQ-MGS-RAAPA
SPYTPEHA--ASAPTHSPYAQPSSTFDTMSPAPVIPSNTDYPGPHHFEVTFQQSSTAKSATWT---------
------------------YSPLLKKLYCQIAKTCPIQIKVSTPPPPGTAIRAMPVYKKAEHVTDIVKRCPNH
ELGRDFNE-----GQSAPASHLIRVEGNNLAQYVDDPVTGRQSVVVPYEPPQVGTEFTTILYNFMCNSSCVG
GMNRRPILVIITLETR-----DGQVLGRRSFEGRICACPGRDRKADEDHYREQQALNES---TTKNGAASKR
A------FKQSPPAIPALGTNVKKRRHGDEDMFYMHVRGRENFEILMKVKESLELMELVPQPLVDSYRQQQ-
---QQQLLQR-PSHL-QP--PSYGPV-LSPMNKVHG--GVNKLPSVNQLV-GQPPPHSSAAGPNLGP----M
GSGMLNSHG----HSMPANGEMNGGHSSQT--MVSGSHCTPPPPYHADPSLVSFLTGLGCPNCIECFTSQGL
QSIYHLQNLTIEDLGALKVPDQYRMTIWRGLQDLKQS-----------HDCGQ--QLLRSS-SN-AATIS--
IGGSGELQRQRVMEAVHFRVRHTITIPNRG-GAGAV-----TGPDEWADFGFDLPDCKSR--KQPIKEEFTE
TESH--------------------------------------------------------------------
------------------------------
>XP_021015217.1/1-638
------------------------------------------------------------------------
------------------------------------------------------------------------
-------MSGSVGEMAQSSS---SSSSTFEHLWSSLEPDSTYFDLPQPSQ-GT---------SEASGSEESN
MDVFHLQGM---------------------------------------------------------------
--------------------------------------------------AQFNLLSSAMDQ-MGS-RAAPA
SPYTPEHA--ASAPTHSPYAQPSSTFDTMSPAPVIPSNTDYPGPHHFEVTFQQSSTAKSATWT---------
------------------YSPLLKKLYCQIAKTCPIQIKVSTPPPPGTAIRAMPVYKKAEHVTDIVKRCPNH
ELGRDFNE-----GQSAPASHLIRVEGNNLSQYVDDPVTGRQSVVVPYEPPQVGTEFTTILYNFMCNSSCVG
GMNRRPILVIITLETR-----DGQVLGRRSFEGRICACPGRDRKADEDHYREQQALNES---TTKNGAASKR
A------FKQSPPAIPALGTNVKKRRHGDEDMFYMHVRGRENFEILMKVKESLELMELVPQPLVDSYRQQQ-
---QQQLLQR-PSHL-QP--PSYGPV-LSPMNKVHG--GVNKLPSVNQLV-GQPPPHSSAAGPNLGP----M
GSGMLNSHS----HSMPANGEMNGGHSSQT--MVSGSHCTPPPPYHADPSLVSFLTGLGCPNCIECFTSQGL
QSIYHLQNLTIEDLGALKVPDQYRMTIWRGLQDLKQS-----------HDCGQ--QLLRSS-SN-AATIS--
IGGSGELQRQRVMEAVHFRVRHTITIPNRG-GAGAV-----TGPDEWADFGFDLPDCKSR--KQPIKEEFTE
TESH--------------------------------------------------------------------
------------------------------
>XP_021055474.1/1-590
------------------------------------------------------------------------
------------------------------------------------------------------------
------------------------------------------------------------------------
-MLYVGDPM---RHLAT-------------------------------------------------------
--------------------------------------------------AQFNLLSSAMDQ-MGS-RAAPA
SPYTPEHA--ASAPTHSPYAQPSSTFDTMSPAPVIPSNTDYPGPHHFEVTFQQSSTAKSATWT---------
------------------YSPLLKKLYCQIAKTCPIQIKVSTPPPPGTAIRAMPVYKKAEHVTDIVKRCPNH
ELGRDFNE-----GQSAPASHLIRVEGNNLSQYVDDPVTGRQSVVVPYEPPQVGTEFTTILYNFMCNSSCVG
GMNRRPILVIITLETR-----DGQVLGRRSFEGRICACPGRDRKADEDHYREQQALNES---TTKNGAASKR
A------FKQSPPAIPALGTNVKKRRHGDEDMFYMHVRGRENFEILMKVKESLELMELVPQPLVDSYRQQQ-
---QQQLLQR-PSHL-QP--PSYGPV-LSPMNKVHG--GVNKLPSVNQLV-GQPPPHSSAAGPNLGP----M
GSGMLNSHS----HSMQANGEMNGGHSSQT--MVSGSHCTPPPPYHADPSLVSFLTGLGCPNCIECFTSQGL
QSIYHLQNLTIEDLGALKIPDQYRMTIWRGLQDLKQS-----------HDCGQ--QLLRSS-SN-AATIS--
IGGSGELQRQRVMEAVHFRVRHTITIPNRG-GAGGV-----TGPDEWADFGFDLPDCKSR--KQPIKEEFTE
TENH--------------------------------------------------------------------
------------------------------
>XP_032743290.1/1-684
---------MSSPR----------------------------------------------------------
------------------------------------QLDAYA--TALPL-----QA-TGPPAPLPKSTDPPR
A-QAQPRMSNGVGEMAQSSSSS-SSSSTFEHLWSSLEPDSTYFDLPQPSQ-GN---------SEATGSEESN
MDVFHLQGM---TSSVM-------------------------------------------------------
--------------------------------------------------AQFNLLSSAMDQ-MGS-RAAPA
SPYTPEHA--ASAPTHSPYAQPSSTFDTMSPAPVIPSNTDYPGPHHFEVTFQQSSTAKSATWT---------
------------------YSPLLKKLYCQIAKTCPIQIKVSTPPPPGTAIRAMPVYKKAEHVTDIVKRCPNH
ELGRDFNE-----GQSAPASHLIRVEGNNLSQYVDDPVTGRQSVVVPYEPPQVGTEFTTILYNFMCNSSCVG
GMNRRPILVIITLETR-----DGQVLGRRSFEGRICACPGRDRKADEDHYREQQALNES---TTKNGTASKR
A------FKQSPPAIPALGTNVKKRRHGDEDMFYMHVRGRENFEILMKVKESLELMELVPQPLVDSYRQQQ-
---QQQLLQR-PSHL-QP--PSYGPV-LSPMNKVHG--GVNKLPSVNQLV-GQPPPHSSAAGPNLGP----M
GSGILNSHS----HSMPANGEMNGGHSSQT--MVSGSHCTPPPPYHADPSLVSFLTGLGCPNCIECFTSQGL
QSIYHLQNLTIEDLGALKIPDQYRMTIWRGLQDLKQS-----------HDCGQ--QLLRSS-SN-AATIS--
IGGSGELQRQRVMEAVHFRVRHTITIPNRG-GAGGV-----TGPDEWADFGFDLPDCKSR--KQPIKEEFTE
TESH--------------------------------------------------------------------
------------------------------
>NP_001102166.1/1-684
---------MSSPR----------------------------------------------------------
------------------------------------QLDAYA--TALPL-----QA-TGPPAPLPKSTDPSR
A-QVQPRMSNGVGEMAQSSSSS-SSSSTFEHLWSSLEPDSTYFDLPQPSQ-GN---------SEATGSEESN
MDVFHLQGM---TSSVM-------------------------------------------------------
--------------------------------------------------AQFNLLSSAMDQ-MGS-RAAPA
SPYTPEHA--ASAPTHSPYAQPSSTFDTMSPAPVIPSNTDYPGPHHFEVTFQQSSTAKSATWT---------
------------------YSPLLKKLYCQIAKTCPIQIKVSTPPPPGTAIRAMPVYKKAEHVTDIVKRCPNH
ELGRDFNE-----GQSAPASHLIRVEGNNLSQYVDDPVTGRQSVVVPYEPPQVGTEFTTILYNFMCNSSCVG
GMNRRPILVIITLETR-----DGQVLGRRSFEGRICACPGRDRKADEDHYREQQALNES---TTKNGAASKR
A------FKQSPPAIPALGTNVKKRRHGDEDMFYMHVRGRENFEILMKVKESLELMELVPQPLVDSYRQQQ-
---QQQLLQR-PSHL-QP--PSYGPV-LSPMNKVHG--GVNKLPSVNQLV-GQPPPHSSAAGPNLGS----M
GSGILNSHS----HSMPANGEMNGGHSSQT--MVSGSHCTPPPPYHADPSLVSFLTGLGCPNCIECFTSQGL
QSIYHLQNLTIEDLGALKIPDQYRMTIWRGLQDLKQS-----------HDCGQ--QLLRSS-SN-AATIS--
IGGSGELQRQRVMEAVHFRVRHTITIPNRG-GAGGV-----TGPDEWADFGFDLPDCKSR--KQPIKEEFTE
TESH--------------------------------------------------------------------
------------------------------
>XP_021512244.1/1-567
------------------------------------------------------------------------
------------------------------------------------------------------------
------------------------------------------------------------------------
------------------------------------------------------------------------
-----------------------------------------------------------MDQ-MGS-RAAPA
SPYTPEHA--ASAPTHSPYAQPSSTFDTMSPAPVIPSNTDYPGPHHFEVTFQQSSTAKSATWT---------
------------------YSPLLKKLYCQIAKTCPIQIKVSTPPPPGTAIRAMPVYKKAEHVTDIVKRCPNH
ELGRDFNE-----GQSAPASHLIRVEGNSLSQYVDDPVTGRQSVVVPYEPPQVGTEFTTILYNFMCNSSCVG
GMNRRPILVIITLETR-----DGQVLGRRSFEGRICACPGRDRKADEDHYREQQALNES---ATKNGAASKR
A------FKQSPPAIPALGTNVKKRRHGDEDTFYMHVRGRENFEILMKVKESLELMELVPQPLVDSYRQQQ-
----QQLLQR-PSHL-QP--PSYGPV-LSPMNKVHS--GVNKLPSVNQLV-GQPPPHSSAAGPNLGP----M
GSGMLNSHS----HGMPANGEMNGGHSSQT--MVSGSHCTPPPPYPADPSLISFLTGLGCPNCIECFTSQGL
QSVYHLQNLTIEDLGALKIPDQYRMTIWRGLQDLKQS-----------HDCGQ--QLLRSS-SN-SATIS--
IGGSGELQRQRVMEAVHFRVRHTITIPNRG-GPGGV-----TGPDEWADFGFDLPDCKSR--KQPIKEEFTE
TESH--------------------------------------------------------------------
------------------------------
>XP_034358564.1/1-636
------------------------------------------------------------------------
------------------------------------------------------------------------
--------------MAQ---SSSSSNTTFEHLWSTLEPDSTYFDLPQSSQ-GN---------SEASGSEESS
MDVFQLQGM---TSSVM-------------------------------------------------------
--------------------------------------------------AQFNLLSSAMDQ-MGS-RAAPA
SPYTPEHA--ASAPTHSPYAQPSSTFDTMSPAPVIPSNTDYPGPHHFEVTFQQSSTAKSATWT---------
------------------YSPLLKKLYCQIAKTCPIQIKVSTPPPPGTAIRAMPVYKKAEHVTDIVKRCPNH
ELGRDFNE-----GQSAPASHLIRVEGNNLSQYVDDPVTGRQSVVVPYEPPQVGTEFTTILYNFMCNSSCVG
GMNRRPILVIITLETR-----DGQVLGRRSFEGRICACPGRDRKADEDHYREQQALNES---TTKNGAASKR
A------FKQSPPAIPALGTNVKKRRHGDEDTFYIHVRGRENFEILMKVKESLELMELVPQPLVDSYRQQQ-
---QQQLLQR-PSHL-QP--PSYGPV-LSPMNKVHG--GVNKLPSVNQLV-GQPPPHSSAAGPNLGP----M
GSGMLNSHA----HSMPANGEMNGGHSSQT--MVSGSHCTPPPPYHADPSLVSFLTGLGCPNCIECFTSQGL
QSIYHLQNLTIEDLGALKIPDQYRMTIWRGLQDLKQS-----------HDCGQ--QLLRSS-SN-AATIS--
IGGSGELQRQRVMEAVHFRVRHTITIPNRG-GAGGV-----TGPDEWADFGFDLPDCKSR--KQPIKEEFTE
TESH--------------------------------------------------------------------
------------------------------
>XP_028613668.1/1-657
------------------------------------------------------------------------
-------------------------------------------------------------------MDTSR
A-QAQPRMSGSVGEMAQSSSSSTTTATTFEHLWSTLEPDSTYFDLSQPSQ-GN---------SEASGSEESS
MDVFQLQGL---TSSVM-------------------------------------------------------
--------------------------------------------------AQFNLLSSAMDQ-MGS-RAAPA
SPYTPEHA--ASAPTHSPYAQPSSTFDTMSPAPVIPSNTDYPGPHHFEVTFQQSSTAKSATWT---------
------------------YSPLLKKLYCQIAKTCPIQIKVSTPPPPGTAIRAMPVYKKAEHVTDIVKRCPNH
ELGRDFNE-----GQSAPASHLIRVEGNNLSQYVDDPVTGRQSVVVPYEPPQVGTEFTTILYNFMCNSSCVG
GMNRRPILVIITLETR-----DGQVLGRRSFEGRICACPGRDRKADEDHYREQQALNES---TTKNGAASKR
A------FKQSPPAIPALGTNVKKRRHGDEDTFYMHVRGRENFEILMKVKESLELMELVPQPLVDSYRQQQ-
---QQQLLQR-PSHL-QP--PSYGPV-LSPMNKVHG--GVNKLPSVNQLV-GQPPPHSSAAGPNLGP----M
GSGMLNSHS----HSMPANGEINGGHSSQT--MVSGSHCTPPPPYHADPSLISFLTGLGCPNCIECFTSQGL
QSLYHLQNLTIEDLGALKIPDQYRMTIWRGLQDLKQS-----------HDCGQ--QLLRSS-SN-AATIS--
IGGSGELQRQRVMEAVHFRVRHTITIPNRG-GAGGV-----TGPDEWADFGFDLPDCKSR--KQPIKEEFTE
TESH--------------------------------------------------------------------
------------------------------
>XP_003793263.1/1-642
------------------------------------------------------------------------
------------------------------------------------------------------------
--------------MAQSTATSPDEGATFEHLWSSLEPDSTYFDLPQSSR-GN---------NQLVGSAETS
MDVFHLQGM---TTSVM-------------------------------------------------------
--------------------------------------------------AQFNLLSSTMDQ-MSS-RAAPA
SPYTPEHA--APVPTHSPYAQPSSTFDTMSPAPVIPSNTDYPGPHHFEVTFQQSSTAKSATWT---------
------------------YSPLLKKLYCQIAKTCPIQIKVSTPPPPGTAIRAMPVYKKAEHVTDIVKRCPNH
ELGRDFNE-----GQSAPASHLIRVEGNNLSQYVDDPVTGRQSVVVPYEPPQVGTEFTTILYNFMCNSSCVG
GMNRRPILIIITLETR-----DGQVLGRRSFEGRICACPGRDRKADEDHYLEQQTLNERNEGAARSSAASKR
T------FKQSPPTVPALGTSVKKRRHGDEDIYYLPVRGRENFEILMKVKESLELVDLVPQPLVDSYRQQQ-
----QQLLQR-PSHL-QP--PSYGPV-LSPMNKVHG--GSNKLPPVNQLV-GQPPSHSSAPGPSLGP----V
GPGVLTNHS----HALPANGEANGSHSTQP--MVSGSHCTPPPPYHADPSLVSFLTGLGCPNCIEYFTSQGV
QNIYHLQNLTIEDLGALKIPDQYRMTIWRGLQDLKQG-----------HDYGAQ-QLLRSS-SN-AATIS--
IGGSGELQRQRVMEAVHFRVRHTITIPNRG-GPGGG-----AAPEEWADFGFDLPDCKAR--KQPIKEELSE
GEVH--------------------------------------------------------------------
------------------------------
>XP_008066928.1/1-637
------------------------------------------------------------------------
------------------------------------------------------------------------
--------------MAQSTATASEEGTTFEHLWSSLEPDSTYFDLPQSSQ-EN---------SEVVGGAEPG
MDVFHLQGM---TTSVM-------------------------------------------------------
--------------------------------------------------AQFNLLSSTMDQ-MGS-RAASA
SPYTPEHA--ASVPTHSPYAQPSSTFDTMSPAPVIPSNTDYPGPHHFEVTFQQSSTAKSATWT---------
------------------YSPMLKKLYCQIAKTCPIQIKVSTPPPPGTAIRAMPVYKKAEHVTDIVKRCPNH
ELGRDFNE-----GQSAPASHLIRVEGNNLSQYVDDPVTGRQSVVVPYEPPQVGTEFTTILYNFMCNSSCVG
GMNRRPILIIITLETR-----DGQVLGRRSFEGRICACPGRDRKADEDHYREQQALNES---SAKNGAASKR
A------FKQSPPAVPALGAGVKKRRHADEDTYYLHVRGRENFEVLMKLKESLELMELVPQPLVDSYRQQQ-
----QQLLQR-PSHL-QP--PIYGPV-LSPMNKVHG--GVNKLPSVTQLV-GQPPPHSSAAGPNLGP----A
GPGMLNSHG----HTMPANGEMGGGHSSQS--MASGSHCTPPPPYHADPSLVSFLTGLGCPNCIEYFTSQGL
QNIYHLQNLTIEDLGALKIPDQYRMTIWRGLQDLKQG-----------HDFGAQ-QLLRSS-SN-AATIS--
IGGSGELQRQRVMEAVHFRVRHTITIPNRGG---PG-----GGPDEWADFGFDLPDCRAR--KQPIKEELLE
AEIH--------------------------------------------------------------------
------------------------------
>XP_006161249.1/1-639
------------------------------------------------------------------------
------------------------------------------------------------------------
--------------MAQSSSTSPDQGATFEHLWSSLEPDSTYFDLPQPSR-GN---------NEEVGSAEAS
MDVFHLQGM---TTSVM-------------------------------------------------------
--------------------------------------------------AQFNLLSSTMDQ-MSS-RAASA
SPYTPEHT--ASVPTHSPYAQPSSTFDTMSPAPVIPSNTDYPGPHHFEVTFQQSSTAKSATWT---------
------------------YSPLLKKLYCQIAKTCPIQIKVSTPPPPGTAIRAMPVYKKAEHVTDIVKRCPNH
ELGRDFNE-----GQSAPASHLIRVEGNNLSQYVDDPVTGRQSVVVPYEPPQVGTEFTTILYNFMCNSSCVG
GMNRRPILIIITLETR-----DGQVLGRRSFEGRICACPGRDRKADEDHYREQQALNES---TAKNGSTSKR
A------FKQSPPAIPALGASVKKRRHGDEDTYYMHVRGRENFEILMKVKESLELMELVPQPLVDSYRQQ--
----QQLLQR-PSHL-QP--PSYGPV-LSPMNKVHG--GVNKLPSVNQLV-GQPPPHSSAAGPNLGP----M
GPGMLNNHS----HTVPTNGEMNGGHGSQP--MVSGSHCTPPPPYHADPSLVSFLTGLGCPNCIEYFTSQGL
QNIYHLQNLTIEDLGALKIPDQYRMTIWRGLQDLKQG-----------HDYGPQ-QLLRSS-SN-AATIS--
IGSSGELQRQRVMEAVHFRVRHTITIPNRGGGPGGG-----TGPDEWADFGFDLPDCKAR--KQPIKEEFTE
SEIH--------------------------------------------------------------------
------------------------------
>XP_007979045.2/1-637
------------------------------------------------------------------------
------------------------------------------------------------------------
--------------MAQSTTTSPDGGTTFEHLWSSLEPDSTYFDLPQSSR-GN---------NEVVGGTDSS
MDVFHLEGM---TTSVM-------------------------------------------------------
--------------------------------------------------AQFNLLSSTMDQ-MSS-RAASA
SPYTPEHA--ASVPTHSPYAQPSSTFDTMSPAPVIPSNTDYPGPHHFEVTFQQSSTAKSATWT---------
------------------YSPLLKKLYCQIAKTCPIQIKVSAPPPPGTAIRAMPVYKKAEHVTDIVKRCPNH
ELGRDFNE-----GQSAPASHLIRVEGNNLSQYVDDPVTGRQSVVVPYEPPQVGTEFTTILYNFMCNSSCVG
GMNRRPILIIITLETR-----DGQVLGRRSFEGRICACPGRDRKADEDHYREQQALNES---SAKNGAASKR
A------FKQSPPAVPALGPGVKKRRHGDEDTYYLQVRGRENFEILMKLKESLELMELVPQPLVDSYRQQ--
----QQLLQR-PSHL-QP--PSYGPV-LSPMNKVHG--GMNKLPSVNQLV-GQPPPHSSAATPNLGP----V
GSGMLNNHG----HAVPANGEMTSSHGTQS--MVSGSHCTPPPPYHADPSLVSFLTGLGCPNCIEYFTSQGL
QSIYHLQNLTIEDLGALKIPEQYRMTIWRGLQDLKQG-----------HDYGAAAQQLLRS-SN-AAAIS--
IGGSGELQRQRVMEAVHFRVRHTITIPNRGG---PG-----AGPDEWADFGFDLPDCKAR--KQPIKEEFTE
AEIH--------------------------------------------------------------------
------------------------------
>XP_011765500.1/1-636
------------------------------------------------------------------------
------------------------------------------------------------------------
--------------MAQSTTTSPDGGTTFEHLWSSLEPDSTYFDLPQSSR-GN---------NEVVGGTDSS
MDVFHLEGM---TTSVM-------------------------------------------------------
--------------------------------------------------AQFNLLSSTMDQ-MSS-RAASA
SPYTPEHA--ASVPTHSPYAQPSSTFDTMSPAPVIPSNTDYPGPHHFEVTFQQSSTAKSATWT---------
------------------YSPLLKKLYCQIAKTCPIQIKVSTPPPPGTAIRAMPVYKKAEHVTDIVKRCPNH
ELGRDFNE-----GQSAPASHLIRVEGNNLSQYVDDPVTGRQSVVVPYEPPQVGTEFTTILYNFMCNSSCVG
GMNRRPILIIITLETR-----DGQVLGRRSFEGRICACPGRDRKADEDHYREQQALNES---SAKNGAAGKR
A------FKQSPPAVPALGPGVKKRRHGDEDTYYLQVRGRENFEILMKLKESLELMELVPQPLVDSYRQQ--
----QQLLQR-PSHL-QP--PSYGPV-LSPMNKVHG--GMNKLPSVNQLV-GQPPPHSSAATPNLGP----V
GAGMLNNHG----HAVPANGEMSSSHSTQS--MVSGSHCTPPPPYHADPSLVSFLTGLGCPNCIEYFTSQGL
QSIYHLQNLTIEDLGALKIPEQYRMTIWRGLQDLKQG-----------HDYGAAQQLLRSS-NA--AAIS--
IGGSGELQRQRVMEAVHFRVRHTITIPNRGG---PG-----AGPDEWADFGFDLPDCKAR--KQPIKEEFTE
AEIH--------------------------------------------------------------------
------------------------------
>XP_014993662.2/1-636
------------------------------------------------------------------------
------------------------------------------------------------------------
--------------MAQSTTTSPDGGTTFEHLWSSLEPDSTYFDLPQSSR-GN---------NEVVGGTDSS
MDVFHLEGM---TTSVM-------------------------------------------------------
--------------------------------------------------AQFNLLSSTMDQ-MSS-RAASA
SPYTPEHA--ASVPTHSPYAQPSSTFDTMSPAPVIPSNTDYPGPHHFEVTFQQSSTAKSATWT---------
------------------YSPLLKKLYCQIAKTCPIQIKVSTPPPPGTAIRAMPVYKKAEHVTDIVKRCPNH
ELGRDFNE-----GQSAPASHLIRVEGNNLSQYVDDPVTGRQSVVVPYEPPQVGTEFTTILYNFMCNSSCVG
GMNRRPILIIITLETR-----DGQVLGRRSFEGRICACPGRDRKADEDHYREQQALNES---SAKNGAAGKR
A------FKQSPPAVPALGPGVKKRRHGDEDTYYLQVRGRENFEILMKLKESLELMELVPQPLVDSYRQQ--
----QQLLQR-PSHL-QP--PSYGPV-LSPMNKVHG--GMNKLPSVNQLV-GQPPPHSSAATPNLGP----V
GAGMLNNHG----HAVPANGEMSSSHSTQS--MVSGSHCTPPPPYHADPSLVSFLTGLGCPNCIEYFTSQGL
QSIYHLQNLTIEDLGALKIPEQYRMTIWRGLQDLKQG-----------HDYSAAQQLLRSS-NA--AAIS--
IGGSGELQRQRVMEAVHFRVRHTITIPNRGG---PG-----AGPDEWADFGFDLPDCKAR--KQPIKEEFTE
AEIH--------------------------------------------------------------------
------------------------------
>XP_025258128.1/1-636
------------------------------------------------------------------------
------------------------------------------------------------------------
--------------MAQSTTTSPDGGTTFEHLWSSLEPDSTYFDLPQSSR-GN---------NEVVGGTDSS
MDVFHLEGM---TTSVM-------------------------------------------------------
--------------------------------------------------AQFNLLSSTMDQ-MSS-RAASA
SPYTPEHA--ASVPTHSPYAQPSSTFDTMSPAPVIPSNTDYPGPHHFEVTFQQSSTAKSATWT---------
------------------YSPLLKKLYCQIAKTCPIQIKVSTPPPPGTAIRAMPVYKKAEHVTDIVKRCPNH
ELGRDFNE-----GQSAPASHLIRVEGNNLSQYVDDPVTGRQSVVVPYEPPQVGTEFTTILYNFMCNSSCVG
GMNRRPILIIITLEAR-----DGQVLGRRSFEGRICACPGRDRKADEDHYREQQALNES---SAKNGAAGKR
A------FKQSPPAVPALGPGVKKRRHGDEDMYYLQVRGRENFEILMKLKESLELMELVPQPLVDSYRQQ--
----QQLLQR-PSHL-QP--PSYGPV-LSPMNKVHG--GMNKLPSVNQLV-GQPPPHSSAATPNLGP----V
GPGMLNNHG----HAVPANGEMSSSHSTQS--MVSGSHCTPPPPYHADPSLVSFLTGLGCPNCIEYFTSQGL
QSIYHLQNLTIEDLGALKIPEQYRMTIWRGLQDLKQG-----------HDYGAAQQLLRSS-NA--AAIS--
IGGSGELQRQRVMEAVHFRVRHTITIPNRGG---PG-----AGPDEWADFGFDLPDCKAR--KQPIKEEFTE
AEIH--------------------------------------------------------------------
------------------------------
>XP_031519653.1/1-636
------------------------------------------------------------------------
------------------------------------------------------------------------
--------------MAQSTTTSPDGGTTFEHLWSSLEPDSTYFDLPQSSR-GN---------NEVVGGTDSS
MDVFHLEGM---TTSVM-------------------------------------------------------
--------------------------------------------------AQFNLLSSTMDQ-MSS-RAASA
SPYTPEHA--ASVPTHSPYAQPSSTFDTMSPAPVIPSNTDYPGPHHFEVTFQQSSTAKSATWT---------
------------------YSPLLKKLYCQIAKTCPIQIKVSTPPPPGTAIRAMPVYKKAEHVTDIVKRCPNH
ELGRDFNE-----GQSAPASHLIRVEGNNLSQYVDDPVTGRQSVVVPYEPPQVGTEFTTILYNFMCNSSCVG
GMNRRPILIIITLEAR-----DGQVLGRRSFEGRICACPGRDRKADEDHYREQQALNES---SAKNGAAGKR
A------FKQSPPAVPALGPGVKKRRHGDEDTYYLQVRGRENFEILMKLKESLELMELVPQPLVDSYRQQ--
----QQLLQR-PSHL-QP--PSYGPV-LSPMNKVHG--GMNKLPSVNQLV-GQPPPHSSAATPNLGP----V
GPGMLNNHG----HAVPANGEMSSSHSTQS--MVSGSHCTPPPPYHADPSLVSFLTGLGCPNCIEYFTSQGL
QSIYHLQNLTIEDLGALKIPEQYRMTIWRGLQDLKQG-----------HDYGAAQQLLRSS-NA--AAIS--
IGGSGELQRQRVMEAVHFRVRHTITIPNRGG---PG-----AGPDEWADFGFDLPDCKAR--KQPIKEEFTE
AEIH--------------------------------------------------------------------
------------------------------
>XP_023070942.1/1-637
------------------------------------------------------------------------
------------------------------------------------------------------------
--------------MAQSTATSPDGGTTFEHLWSSLEPDSTYFDLPQSSR-GN---------NEVVGGTDSS
MDVFHLEGM---TTSVM-------------------------------------------------------
--------------------------------------------------AQFNLLSSTMDQ-MSS-RAASA
SPYTPEHA--ASVPTHSPYAQPSSTFDTMSPAPVIPSNTDYPGPHHFEVTFQQSSTAKSATWT---------
------------------YSPLLKKLYCQIAKTCPIQIKVSTPPPPGTAIRAMPVYKKAEHVTDIVKRCPNH
ELGRDFNE-----GQSAPASHLIRVEGNNLSQYVDDPVTGRQSVVVPYEPPQVGTEFTTILYNFMCNSSCVG
GMNRRPILIIITLETR-----DGQVLGRRSFEGRICACPGRDRKADEDHYREQQALNES---SAKNGAASKR
A------FKQSPPAVPALGPGVKKRRHGDEDTYYLQVRGRENFEILMKLKESLELMELVPQPLVDSYRQQ--
----QQLLQR-PSHL-QP--PSYGPV-LSPMNKVHG--GMNKLPSVNQLV-GQPPPHSSAATPNLGP----V
GPGMLNNHG----HAVPANGEMSSSHGAQS--MVSGSHCTPPPPYHADPSLVSFLTGLGCSNCIEYFTSQGL
QSIYHLQNLTIEDLGALKIPEQYRMTIWRGLQDLKQG-----------HDYGAAQQLLRSS-NA-AAAIS--
IGGSGELQRQRVMEAVHFRVRHTITIPNRGG---PG-----AGPDEWADFGFDLPDCKAR--KQPIKEEFTE
AEIH--------------------------------------------------------------------
------------------------------
>XP_010360079.1/1-636
------------------------------------------------------------------------
------------------------------------------------------------------------
--------------MAQSTATSPDGGTTFEHLWSSLEPDSTYFDLPQSSR-GN---------NEVVGGTDSS
MDVFHLEGM---TTSVM-------------------------------------------------------
--------------------------------------------------AQFNLLSSTMDQ-MSS-RAASA
SPYTPEHT--ASVPTHSPYAQPSSTFDTMSPAPVIPSNTDYPGPHHFEVTFQQSSTAKSATWT---------
------------------YSPLLKKLYCQIAKTCPIQIKVSTPPPPGTAIRAMPVYKKAEHVTDIVKRCPNH
ELGRDFNE-----GQSAPASHLIRVEGNNLSQYVDDPVTGRQSVVVPYEPPQVGTEFTTILYNFMCNSSCVG
GMNRRPILIIITLETR-----DGQVLGRRSFEGRICACPGRDRKADEDHYREQQALNES---STKNGAASKR
A------FKQSPPAVPALGPGVKKRRHGDEDTYYLQVRGRENFEILMKLKESLELMELVPQPLVDSYRQQ--
----QQLLQR-PSHL-QS--PSYGPV-LSPMNKVHG--GMNKLPSVNQLV-GQPPPHSSAATPNLGP----V
GPGMLNNHG----HAVPANGEMSSSHGAQS--MVSGSHCTPPPPYHADPSLVSFLTGLGCPNCIEYFTSQGL
QSIYHLQNLTIEDLGALKIPEQYRMTIWRGLQDLKQG-----------HDCGAAQQLLRSS-NA--AAIS--
IGGSGELQRQRVMEAVHFRVRHTITIPNRGG---PG-----AGPDEWADFGFDLPDCKAR--KQPIKEEFTE
AEIH--------------------------------------------------------------------
------------------------------
>XP_033051753.1/1-636
------------------------------------------------------------------------
------------------------------------------------------------------------
--------------MAQSTATSPDGGTTFEHLWSSLEPDSTYFDLPQSSR-GN---------NEVVGGTDSS
MDVFHLEGM---TTSVM-------------------------------------------------------
--------------------------------------------------AQFNLLSSTMDQ-MSS-RAASA
SPYTPEHA--ASVPTHSPYAQPSSTFDTMSPAPVIPSNTDYPGPHHFEVTFQQSSTAKSATWT---------
------------------YSPLLKKLYCQIAKTCPIQIKVSTPPPPGTAIRAMPVYKKAEHVTDIVKRCPNH
ELGRDFNE-----GQSAPASHLIRVEGNNLSQYVDDPVTGRQSVVVPYEPPQVGTEFTTILYNFMCNSSCVG
GMNRRPILIIITLETR-----DGQVLGRRSFEGRICACPGRDRKADEDHYREQQALNES---SAKNGAASKR
A------FKQSPPAVPALGPGVKKRRHGDEDTYYLQVRGRENFEILMKLKESLELMELVPQPLVDSYRQQ--
----QQLLQR-PSHL-QP--PSYGPV-LSPMNKVHG--GMNKLPSVNQLV-GQPPPHSSAATPNLGP----V
GPGMLNNHG----HAVPANGEMSSSHGAQS--MVSGSHCTPPPPYHADPSLVSFLTGLGCPNCIEYFTSQGL
QSIYHLQNLTIEDLGALKIPEQYRMTIWRGLQDLKQG-----------HDYGAAQQLLRSS-NA--AAIS--
IGGSGELQRQRVMEAVHFRVRHTITIPNRGG---PG-----AGPDEWADFGFDLPDCKAR--KQPIKEEFTE
AEIH--------------------------------------------------------------------
------------------------------
>XP_030661757.1/1-636
------------------------------------------------------------------------
------------------------------------------------------------------------
--------------MAQSTATSPDGGTTFEHLWSSLEPDSTYFDLPQSSQ-GN---------NEVVGGTDSS
MDVFHLEGM---TTSVM-------------------------------------------------------
--------------------------------------------------AQFNLLSSTMDQ-MSS-RAASA
SPYTPEHA--ASVPTHSPYAQPSSTFDTMSPAPVIPSNTDYPGPHHFEVTFQQSSTAKSATWT---------
------------------YSPLLKKLYCQIAKTCPIQIKVSTPPPPGTAIRAMPVYKKAEHVTDVVKRCPNH
ELGRDFNE-----GQSAPASHLIRVEGNNLSQYVDDPVTGRQSVVVPYEPPQVGTEFTTILYNFMCNSSCVG
GMNRRPILIIITLETR-----DGQVLGRRSFEGRICACPGRDRKADEDHYREQQALNES---SAKNGAASKR
A------LKQSPPAIPALGAGVKKRRHGDEDTYYLQVRGRENFEILMKLKESLELMELVPQPLVDSYRQQ--
----QQLLQR-PSHL-QP--PSYGPV-LSPMNKVHG--GMNKLPSVNQLV-GQPPPHSSAATPNLGP----V
GPGMLNNHG----HTVPANGEMSSSHGAQS--IVSGSHCTPPPPYHADPSLVSFLTGLGCPNCIEYFTSQGL
QSIYHLQNLTIEDLGALKIPEQYRMTIWRGLQDLKQG-----------HDYST-AQQLLRS-SN-AATIS--
IGGSGELQRQRVMEAVHFRVRHTITIPNRSG---PG-----SGPDEWADFGFDLPDCKAR--KQPIKEEFTE
AEIH--------------------------------------------------------------------
------------------------------
>XP_032614599.1/1-636
------------------------------------------------------------------------
------------------------------------------------------------------------
--------------MAQSTATSPDGGTTFEHLWSSLEPDSTYFDLPQSSQ-GN---------NEVVGGTDSS
MDVFHLEGM---TTSVM-------------------------------------------------------
--------------------------------------------------AQFNLLSSTMDQ-MSS-RAASA
SPYTPEHA--ASVPTHSPYAQPSSTFDAMSPAPVIPSNTDYPGPHHFEVTFQQSSTAKSATWT---------
------------------YSPLLKKLYCQIAKTCPIQIKVSTPPPPGTAIRAMPVYKKAEHVTDVVKRCPNH
ELGRDFNE-----GQSAPASHLIRVEGNNLSQYVDDPVTGRQSVVVPYEPPQVGTEFTTILYNFMCNSSCVG
GMNRRPILIIITLETR-----DGQVLGRRSFEGRICACPGRDRKADEDHYREQQALNES---SAKNGAASKR
A------LKQSPPAIPALGAGVKKRRHGDEDTYYLQVRGRENFEILMKLKESLELMELVPQPLVDSYRQQ--
----QQLLQR-PSHL-QP--PSYGPV-LSPMNKVHG--GMNKLPSVNQLV-GQPPPHSSAATPNLGP----V
GPGMLNNHG----HTVPANGEMSSSHGAQS--IVSGSHCTPPPPYHADPSLVSFLTGLGCPNCIEYFTSQGL
QSIYHLQNLTIEDLGALKIPEQYRMTIWRGLQDLKQG-----------HDYST-AQQLLRS-SN-AATIS--
IGGSGELQRQRVMEAVHFRVRHTITIPNRSG---PG-----SGPDEWADFGFDLPDCKAR--KQPIKEEFTE
AEIH--------------------------------------------------------------------
------------------------------
>XP_024110563.1/1-636
------------------------------------------------------------------------
------------------------------------------------------------------------
--------------MAQSTATSPDGGTTFEHLWSSLEPDSTYFDLPQSSR-GN---------NEVVGGTDSS
MDVFHLEGM---TTSVM-------------------------------------------------------
--------------------------------------------------AQFNLLSSTMDQ-MSS-RAASA
SPYTPEHA--ASVPTHSPYAQPSSTFDTMSPAPVIPSNTDYPGPHHFEVTFQQSSTAKSATWT---------
------------------YSPLLKKLYCQIAKTCPIQIKVSTPPPPGTAIRAMPVYKKAEHVTDVVKRCPNH
ELGRDFNE-----GQSAPASHLIRVEGNNLSQYVDDPVTGRQSVVVPYEPPQVGTEFTTILYNFMCNSSCVG
GMNRRPILIIITLETR-----DGQVLGRRSFEGRICACPGRDRKADEDHYREQQALNES---SAKNGATSKR
A------FKQSPPAVPALGAGVKKRRHGDEDTYYLQVRGRENFEILMKLKESLELMELVPQPLVDSYRQQ--
----QQLLQR-PSHL-QP--PSYGPV-LSPMNKVHG--GMNKLPSVNQLV-GQPPPHSSAATPNLGP----V
GPGMLNNHG----HAVPANGEMSSSHGAQS--MVSGSHCTPPPPYHADPSLVSFLTGLGCPNCIEYFTSQGL
QSIYHLQNLTIEDLGALKIPEQYRMTIWRGLQDLKQG-----------HDYST-AQQLLRS-SN-AATIS--
IGGSGELQRQRVMEAVHFRVRHTITIPNRGG---PG-----GGPEEWADFGFDLPDCKAR--KQPIKEEFTE
AEIH--------------------------------------------------------------------
------------------------------
>XP_016808303.1/1-636
------------------------------------------------------------------------
------------------------------------------------------------------------
--------------MAQSTATSPDGGTTFEHLWSSLEPDSTYFDLPQSSR-GN---------NEVVGGTDSS
MDVFHLEGM---TTSVM-------------------------------------------------------
--------------------------------------------------AQFNLLSSTMDQ-MSS-RAASA
SPYTPEHA--ASVPTHSPYAQPSSTFDTMSPAPVIPSNTDYPGPHHFEVTFQQSSTAKSATWT---------
------------------YSPLLKKLYCQIAKTCPIQIKVSTPPPPGTAIRAMPVYKKAEHVTDVVKRCPNH
ELGRDFNE-----GQSAPASHLIRVEGNNLSQYVDDPVTGRQSVVVPYEPPQVGTEFTTILYNFMCNSSCVG
GMNRRPILIIITLEMR-----DGQVLGRRSFEGRICACPGRDRKADEDHYREQQALNES---SAKNGAASKR
A------FKQSPPAVPALGAGVKKRRHGDEDTYYLQVRGRENFEILMKLKESLELMELVPQPLVDSYRQQ--
----QQLLQR-PSHL-QP--PSYGPV-LSPMNKVHG--GMNKLPSVNQLV-GQPPPHSSAATPNLGP----V
GPGMLNNHG----HAVPANGEMGSSHSAQS--MVSGSHCTPPPPYHADPSLVSFLTGLGCPNCIEYFTSQGL
QSIYHLQNLTIEDLGALKIPEQYRMTIWRGLQDLKQG-----------HDYST-TQQLLRS-SN-AATIS--
IGGSGELQRQRVMEAVHFRVRHTITIPNRGG---PG-----GGPDEWADFGFDLPDCKAR--KQPIKEEFTE
AEIH--------------------------------------------------------------------
------------------------------
>NP_005418.1/1-636
------------------------------------------------------------------------
------------------------------------------------------------------------
--------------MAQSTATSPDGGTTFEHLWSSLEPDSTYFDLPQSSR-GN---------NEVVGGTDSS
MDVFHLEGM---TTSVM-------------------------------------------------------
--------------------------------------------------AQFNLLSSTMDQ-MSS-RAASA
SPYTPEHA--ASVPTHSPYAQPSSTFDTMSPAPVIPSNTDYPGPHHFEVTFQQSSTAKSATWT---------
------------------YSPLLKKLYCQIAKTCPIQIKVSTPPPPGTAIRAMPVYKKAEHVTDVVKRCPNH
ELGRDFNE-----GQSAPASHLIRVEGNNLSQYVDDPVTGRQSVVVPYEPPQVGTEFTTILYNFMCNSSCVG
GMNRRPILIIITLEMR-----DGQVLGRRSFEGRICACPGRDRKADEDHYREQQALNES---SAKNGAASKR
A------FKQSPPAVPALGAGVKKRRHGDEDTYYLQVRGRENFEILMKLKESLELMELVPQPLVDSYRQQ--
----QQLLQR-PSHL-QP--PSYGPV-LSPMNKVHG--GMNKLPSVNQLV-GQPPPHSSAATPNLGP----V
GPGMLNNHG----HAVPANGEMSSSHSAQS--MVSGSHCTPPPPYHADPSLVSFLTGLGCPNCIEYFTSQGL
QSIYHLQNLTIEDLGALKIPEQYRMTIWRGLQDLKQG-----------HDYST-AQQLLRS-SN-AATIS--
IGGSGELQRQRVMEAVHFRVRHTITIPNRGG---PG-----GGPDEWADFGFDLPDCKAR--KQPIKEEFTE
AEIH--------------------------------------------------------------------
------------------------------
>XP_034809657.1/1-636
------------------------------------------------------------------------
------------------------------------------------------------------------
--------------MAQSTATSPDGGTTFEHLWSSLEPDSTYFDLPQSSR-GN---------NEVVGGTDSS
MDVFHLEGM---TTSVM-------------------------------------------------------
--------------------------------------------------AQFNLLSSTMDQ-MSS-RAASA
SPYTPEHA--ASVPTHSPYAQPSSTFDTMSPAPVIPSNTDYPGPHHFEVTFQQSSTAKSATWT---------
------------------YSPLLKKLYCQIAKTCPIQIKVSTPPPPGTAIRAMPVYKKAEHVTDVVKRCPNH
ELGRDFNE-----GQSAPASHLIRVEGNNLSQYVDDPVTGRQSVVVPYEPPQVGTEFTTILYNFMCNSSCVG
GMNRRPILIIITLEMR-----DGQVLGRRSFEGRICACPGRDRKADEDHYREQQALNES---SAKNGAASKR
A------FKQSPPAVPALGAGVKKRRHGDEDTYYLQVRGRENFEILMKLKESLELMELVPQPLVDSYRQQ--
----QQLLQR-PSHL-QP--PSYGPV-LSPMNKVHG--GMNKLPSVNQLV-GQPPPHSSAATPNLGP----V
GPGMLNNHG----HAVPANGEMSSSHSAQS--MVSGSHCTPPPPYHADPSLVSFLTGLGCPNCIEYFTSQGL
QSIYHLQNLTIEDLGALKIPEQYRMTIWRGLQDLKQG-----------HDYST-TQQLLRS-SN-AATIS--
IGGSGELQRQRVMEAVHFRVRHTITIPNRGG---PG-----GGPDEWADFGFDLPDCKAR--KQPIKEEFTE
AEIH--------------------------------------------------------------------
------------------------------
>XP_010348609.1/1-635
------------------------------------------------------------------------
------------------------------------------------------------------------
--------------MAQSTTTSPDGGTTFEHLWSSLEPDSTYFDLPQSSR-GN---------NEVVGGTDSS
MDVFHLEGM---TTSVM-------------------------------------------------------
--------------------------------------------------AQFNLLSSTMDQ-MSS-RAASA
SPYTPEHA--ASVPTHSPYAQPSSTFDTMSPAPVIPSNTDYPGPHHFEVTFQQSSTAKSATWT---------
------------------YSPLLKKLYCQIAKTCPIQIKVSTPPPPGTAIRAMPVYKKAEHVTDIVKRCPNH
ELGRDFNE-----GQSAPASHLIRVEGNNLSQYVDDPVTGRQSVVVPYEPPQVGTEFTTILYNFMCNSSCVG
GMNRRPILIIITLETR-----DGQVLGRRSFEGRICACPGRDRKADEDHYREQQALNES---TAKNGAASKR
A------FKQSPPAVPALGASVKKRRHGDEDTYYLHVRGRENFEILMKLKESLELMELVPQPLVDSYRQQ--
----QQLLQR-QSHL-QP--PSYGPV-LSPVNKVHG--GMTKLPSVNQLV-GQPPPHSSAATPNLGP----V
GPGMLNNHS----HTAPTNGDINSGHSAQA--MLSGPHCTPPPPYHADPSLVSFLTGLGCPNCIEYFTSQGL
QSIYHLQNLTIEDLGALKIPEQYRMTIWRGLQDLKQG-----------QDYGAA-QQLLRS-SN-AATIS--
IGSSGELQRQRVMEAVHFRVRHTITIPNRGG---PG------GPDEWADFGFDLPDCKAR--KQPIKEEFAE
AEIH--------------------------------------------------------------------
------------------------------
>XP_035163368.1/1-635
------------------------------------------------------------------------
------------------------------------------------------------------------
--------------MAQSTTTSPDGGTTFEHLWSSLEPDSTYFDLPQSSR-GN---------NEVVGGTDSS
MDVFHLEGM---TTSVM-------------------------------------------------------
--------------------------------------------------AQFNLLSSTMDQ-MSS-RAASA
SPYTPEHA--ASVPTHSPYAQPSSTFDTMSPAPVIPSNTDYPGPHHFEVTFQQSSTAKSATWT---------
------------------YSPLLKKLYCQIAKTCPIQIKVSTPPPPGTAIRAMPVYKKAEHVTDIVKRCPNH
ELGRDFNE-----GQSAPASHLIRVEGNNLSQYVDDPVTGRQSVVVPYEPPQVGTEFTTILYNFMCNSSCVG
GMNRRPILIIITLETR-----DGQVLGRRSFEGRICACPGRDRKADEDHYREQQALNDS---TAKNGAASKR
A------FKQSPPAVPALGASVKKRRHGDEDTYYLHVRGRENFEILMKLKESLELMELVPQPLVDSYRQQ--
----QQLLQR-PSHL-QP--PSYGPV-LSPMNKVHG--GMNKLPSVNQLV-GQPPPHSSAAAPNLGP----V
GPGMLNNHS----HTAPTNGEMSSGHGTQA--MVSGPHCTPPPPYHADPSLVSFLTGLGCPNCIEYFTSQGL
QSIYHLQNLTIEDLGALKIPEQYRMTIWRGLQDLKQG-----------HDYGTA-QQLLRS-SN-AATIS--
IGSSGELQRQRVMEAVHFRVRHTITIPNRGG---PG------GPEEWADFGFDLPDCKAR--KQPIKEEFSE
AEIH--------------------------------------------------------------------
------------------------------
>XP_017398179.1/1-635
------------------------------------------------------------------------
------------------------------------------------------------------------
--------------MAQSTTTSPDGGTTFEHLWSSLEPDSTYFDLPQSSR-GT---------NEAVGGTDSS
MDVFHLEGM---TTSVM-------------------------------------------------------
--------------------------------------------------AQFNLLSSTMDQ-MGS-RAASA
SPYTPEHA--ASVPTHSPYAQPSSTFDTMSPAPVIPSNTDYPGPHHFEVTFQQSSTAKSATWT---------
------------------YSPLLKKLYCQIAKTCPIQIKVSTPPPPGTAIRAMPVYKKAEHVTDIVKRCPNH
ELGRDFNE-----GQSAPASHLIRVEGNNLSQYVDDPVTGRQSVVVPYEPPQVGTEFTTILYNFMCNSSCVG
GMNRRPILIIITLETR-----DGQVLGRRSFEGRICACPGRDRKADEDHYREQQALNES---TAKNGAASKR
A------FKQSPPAVPALGASVKKRRHGDEDTYYLHVRGRENFEILMKLKESLELMELVPQPLVDSYRQQ--
----QQLLQR-PSHL-QP--PSYGPV-LSPMNKVHG--GMNKLPSVNQLV-GQPPPHSSAAAPNLGP----V
GPGMLNNHS----HTAPANGEMSSGHGAQA--MVSGPHCTPPPPYHADPSLISFLTGLGCPNCIEYFTSQGL
QSIYHLQNLTIEDLGALKIPEQYRMTIWRGLQDLKQG-----------HDYGAA-QQLLRS-SN-AATIS--
IGSSGELQRQRVMEAVHFRVRHTITIPNRGG---PG------GPDEWADFGFDLPDCKAR--KQPIKEEFAE
AEIH--------------------------------------------------------------------
------------------------------
>XP_032118093.1/1-635
------------------------------------------------------------------------
------------------------------------------------------------------------
--------------MAQSTTTSPDGGTTFEHLWSSLEPDSTYFDLPQSSR-GT---------NEAVGGTDSS
MDVFHLEGM---TTSVM-------------------------------------------------------
--------------------------------------------------AQFNLLSSTMDQ-MGS-RAASA
SPYTPEHA--ASVPTHSPYAQPSSTFDTMSPAPVIPSNTDYPGPHHFEVTFQQSSTAKSATWT---------
------------------YSPLLKKLYCQIAKTCPIQIKVSTPPPPGTAIRAMPVYKKAEHVTDIVKRCPNH
ELGRDFNE-----GQSAPASHLIRVEGNNLSQYVDDPVTGRQSVVVPYEPPQVGTEFTTILYNFMCNSSCVG
GMNRRPILIIITLETR-----DGQVLGRRSFEGRICACPGRDRKADEDHYREQQALNES---TAKNGAASKR
A------FKQSPPAVPALGASVKKRRHGDEDTYYLHVRGRENFEILMKLKESLELMELVPQPLVDSYRQQ--
----QQLLQR-PSHL-QP--PSYGPV-LSPMNKVHG--GMNKLPSVNQLV-SQPPPHSSAAAPNLGP----V
GPGMLNNHS----HTAPANGEMSSSHGAQA--MVSGPHCTPPPPYHADPSLISFLTGLGCPNCIEYFTSQGL
QSIYHLQNLTIEDLGALKIPEQYRMTIWRGLQDLKQG-----------HDYGAA-QQLLRS-SN-AATIS--
IGSSGELQRQRVMEAVHFRVRHTITIPNRGG---PG------GPDEWADFGFDLPDCKAR--KQPIKEEFAE
AEIH--------------------------------------------------------------------
------------------------------
>XP_012316413.1/1-635
------------------------------------------------------------------------
------------------------------------------------------------------------
--------------MAQSTTTSPDGGTTFEHLWSSLEPDSTYFDLPQSSR-EN---------NEVVGGTDSS
MDIFHLEGM---TTSVM-------------------------------------------------------
--------------------------------------------------AQFNLLSSTMDQ-MSS-RAASA
SPYTPEHA--ASVPTHSPYAQPSSTFDTMSPAPVIPSNTDYPGPHHFEVTFQQSSTAKSATWT---------
------------------YSPLLKKLYCQIAKTCPIQIKVSTPPPPGTAIRAMPIYKKAEHVTDIVKRCPNH
ELGRDFNE-----GQSAPASHLIRVEGNNLSQYVDDPVTGRQSVVVPYEPPQVGTEFTTILYNFMCNSSCVG
GMNRRPILIIITLETR-----DGQVLGRRSFEGRICACPGRDRKADEDHFREQQALNES---TAKNGAASKR
A------FKQSPPAIPALGASMKKRRHGDEDTYYLHVRGRENFEILMKLKESLELMELVPQPLVDSYRQQ--
----QQLLQR-PSHL-QP--PSYGPV-LSPMNKVHG--GMNKLPSVNQLV-GQPPPHSSAAAPNLGP----V
GPGMLNNHS----HTAPTNGEMSSSHGAQA--MVSGPHCTPPPPYHADPSLVSFLTGLGCPNCIEYFTSQGL
QSVYHLQNLTIEDLGALKIPEQYRMTIWRGLQDLKQG-----------HDYGAA-QQLLRS-SN-AATIS--
IGSSGELQRQRVMEAVHFRVRHTITIPNRGG---PG------GPDEWADFGFDLPDCKAR--KQPIKEEFAE
SEIH--------------------------------------------------------------------
------------------------------
>XP_018083483.1/1-667
------------------------------------------------------------------------
-----------------------------------------------MQ----ATLIKQRTVQGTIISTDWH
FRVIYPLPESPSVKM--SQSTGADEGTTFEHLWSTLEPDSTYFELPQSSHSNN---------TEASNRTDVN
MDVYQMRSM---NESIM-------------------------------------------------------
--------------------------------------------------SQFNLLNNTMDQSIGS-RAAST
SPYNPDHT--SNVPTHSPYSQPSSTFEAMSPAPIIPSNTDYPGTHNFEVTFQQSSTAKSATWT---------
------------------YSPLLKKLYCQIAKTCPIQIKLSNPSPPGSVIRAMPVFKKAEHVTEVVKRCPNH
ELGRDFND-----GQAAPASHLIRVEGNNLSQYVDDPVTGRQSVMVPYEPPQVGTECTTILYNFMCNSSCVG
GMNRRPILIIITLETR-----DGQVLGRRSFEGRICACPGRDRKADEDHFREQAALNET---AAKNGNANKR
T------FKQSPPSVPTVGSNIKKRRHGEDEIFYIPVRGRENFEILMKIKESLELVELVPQQLVDSYRQQQQ
-----QLLQR-QTHMQST--SSYGPG-LSPMNKHHG--GINKLPSVNQLV-GQPNQHNSNAGPNLGP----M
GPGMLNSH------PLQTNGEMNGAHSSQS--MVSGSHCTPPPPYSADPSLVSFLTGLGCPNCIEYFTSQGL
QNIYHLQNLTMEDLGALKIPEHYKAVIWRGIQELNKS-----------HDYGAQ-QHVRSS--SNASTIS--
IGSSGELQRQRVMEAVHFRVRHTITIPNRGG------------ADEWADFGFDLPDCKSH--KQSIKEEYEN
SDIN--------------------------------------------------------------------
------------------------------
>XP_040182394.1/1-672
------------------------------------------------------------------------
-----------------------------------------------MP----VTPTRQRAVQGT-IRTDWD
LRVIYPLSDSPSVKM--SHSSPADEGTTFEHLWSTLEPDSNYFDLPQSTTHSN---------TEVTNRTEVN
MDVYQMRNM---NQSIM-------------------------------------------------------
--------------------------------------------------SQFNLLNNTMDQSIGS-RAAST
SPYNPEHN--SNVPTHSPYSQPSSTFDAMSPAPVIPSNTDYPGPHNFEVTFQQSSTAKSATWT---------
------------------YSPLLKKLYCQIAKTCPIQIKLSSPPPPGTVIRAMPVYKKAEHVTEVVKRCPNH
ELGRDFNE-----GQSAPASHLIRVEGSNLSQYVDDPVTGRQSVMVPFEPPQVGTEYTTILYNFMCNSSCVG
GMNRRPILIIITLETR-----DGQVLGRRSFEGRICACPGRDRKADEDHFREQAALNEN---ASKNGNSNKR
SECTITACKQSPPGVTSIGANMKKRRHGEEEIYYVPVRGRENFEILMKIKESLELVELVPQQLVDSYRQQQQ
-----QLLQR-HAHIQSQ--SSYGPV-LSPMNKVHG--GMNKLPSVNQLV-GHPNQHNSNNAPGMMQ----M
GSGMVNNH------SMQSNGEMNGAHSSQS--MVSGSHCTPPPPYNADPSLVSFLTGLGCPNCIEYFTSQGL
QNIYHLQNLTMEDLGALKIPEHYKAIIWRGIQELNKG-----------HDYGGQ-QLIRSS--SNASTIS--
IGSSGELQRQRVMEAVHFRVRHTITIPNRNG------------ADEWADFGFDLPDCKAR--KHSIKEEFAE
SDIN--------------------------------------------------------------------
------------------------------
>XP_029433784.1/1-631
------------------------------------------------------------------------
------------------------------------------------------------------------
----------------MSRSSSTDEGTTFEHLWSTLEPDSTYFDLPQSSHSGN---------SEVSNRTEVN
MDVFQMRSM---SDSVM-------------------------------------------------------
--------------------------------------------------SQFNLLNSSMDQSVGS-RAAST
SPYSSELA--SNVPSHSPYSQPSSTFDAMSPAPVIPSNTDYPGPHNFEVTFQQSSTAKSATWT---------
------------------YSPLLKKLYCQIAKTCPIQIKVSTPPPPGTGIRAMPVYKKAEHVTEVVKRCPNH
ELGRDFND-----GQAAPASHLIRVEGNNLSQYVDDPVTGRQSVMVPYEPPQVGTEFTTILYNFMCNSSCVG
GMNRRPILIIITLETR-----DGQVLGRRSFEGRICACPGRDRKADEDHYREQQALNES---AAKNGNANKR
T------FKQSPQGIPTLNANIKKRRHGEEEIYYLPVRGRENFEFLMKIKESLELVELVPQQLVDSYRQQQ-
----QQLLQR-QSHLQSS--SSYGPV-LSPMSKVHS--GINKLPSVNQLV-GQPPQHTSSTGSNLGP----M
GPGMLNSH------PMQPNGEMNGAHSSQS--MVSTSHCTPPPPYNPDPGLVSFLTGLGCPNCIEYFTSQGL
QNIYHLQNLTMEDLGALKIPEQYRMTIWRGLQELKQS-----------HDYGAQ-QLIRSS--SNASTIS--
IGSSGELQRQRVMEAVHFRVRHTITIPN-------R-----SGADEWADFGFDLPDCKSR--KQSIKEEFTE
GEI---------------------------------------------------------------------
------------------------------
>XP_033777653.1/1-632
------------------------------------------------------------------------
------------------------------------------------------------------------
----------------MSRSSSNDEGTTFEHLWGALEPDSTYFDLPQSSHPGN---------NEVSNQTEVN
MDVFQMRNM---NDSVM-------------------------------------------------------
--------------------------------------------------SQFSLLNNSMDQNISS-RAAST
SPYSSELA--SNVPTHSPYSQPSSTFDAMSPAPVIPSNTDYPGPHNFEVTFQQSSTAKSATWT---------
------------------YSPLLKKLYCQIAKTCPIQIKLSTPPPPGTGIRAMPVYKKAEHVTEVVKRCPNH
ELGRDFND-----GQAAPASHLIRVEGNNLSQYVDDPVTGRQSVMVPYEPPQVGTEFTTILYNFMCNSSCVG
GMNRRPILIIITLETR-----DGQVLGRRSFEGRICACPGRDRKADEDHYREQQALNES---AAKNGNANKR
T------FKQSPPGIPTLNANIKKRRHGEEELYYLPVRGRENFEILMKVKESLELVELVPQQLVDSYRQQQ-
----QQLLQR-QSHLQSP--SSYGPV-LSPMNKVHG--GVNKLPSVNQLV-GQPPQHSSNTGPNLGH----M
GCGMLNSH------PMQSNGEMNGAHSSQS--MVSTSHCTPPPPYNPDPGLVSFLTGLGCPNCIEYFTSQGL
QNIYHLQNLTMEDLGALKIPEQYRVTIWRGLQELKQS-----------HDYGTQ-QLIRSS--SNASTIS--
IGSSGELQRQRVMEAVHFRVRHTITIPN-------R-----SGADEWADFGFDLPDCKSR--KQSIKEEFTE
AELN--------------------------------------------------------------------
------------------------------
>XP_030041693.1/1-670
------------------------------------------------------------------------
---------------------------MPVK-VVAL----Y--SLGFFA--------AE-----------LD
YRVIYPSSNSPLVK--MSRSSSTDEGTTFEHLWSTLEPDSTYFDLPQSSHSGN---------NEVSNQTEVN
MDVFQMRSM---NDSVM-------------------------------------------------------
--------------------------------------------------SQFSLLNNSMDQNISS-RAAST
SPYSSELA--SNVPTHSPYSQPSSTFDAMSPAPVIPSNTDYPGPHNFEVTFQQSSTAKSATWT---------
------------------YSPLLKKLYCQIAKTCPIQIKVSTPPPPGTGIRAMPVYKKAEHVTEVVKRCPNH
ELGRDFNDDCVSSGQAAPASHLIRVEGNNLSQYVDDPVTGRQSVMVPYEPPQVGTEFTTILYNFMCNSSCVG
GMNRRPILIIITLETR-----DGQVLGRRSFEGRICACPGRDRKADEDHYREQQALNES---AAKNGNANKR
N------FKQSPPGIPTLNANIKKRRHGEEEIYYLPVRGRENFEILMKVKESLELVELVPQQLVDSYRQQQ-
----QQLLQR-QSHLQSP--SSYGPV-LSPMNKVHC--SVNKLPSVNQLV-GQPPQHSSNTGPNLGP----M
GSGMLNSH------PMQSNGEMNGAHSSQS--MVSTSHCTPPPPYNPDPGLVSFLTGLGCPNCIEYFTSQGL
QNIYHLQNLTMEDLGALKIPEQYRVIIWRGLQELKQS-----------HDYGTQ-QLIRSS--SNASTIS--
IGSSGELQRQRVMEAVHFRVRHTITIPN-------R-----SGADEWADFGFDLPDCKSR--KQSIKEEFTE
AELN--------------------------------------------------------------------
------------------------------
>XP_002933901.3/1-666
------------------------------------------------------------------------
---------------------------MQATLIKQR----A--VQGAIS--------TD-----------WH
FRVIYPLPESPILK--MSQSSGADEGTTFEHLWSTLEPDSTYFELPQSSHSNN---------TEASNRTDVN
MDVYQMRTM---NESIM-------------------------------------------------------
--------------------------------------------------SQFNLLNNTMDQSIGS-RAAST
SPYNPDHT--SNVPTHSPYSQPSSTFDAMSPAPVIPSNTDYPGTHNFEVTFQQSSTAKSATWT---------
------------------YSPLLKKLYCQIAKTCPIQIKLSNPPPPGSVIRAMPVFKKAEHVTEVVKRCPNH
ELGRDFND-----GQAAPASHLIRVEGNNLSQYVDDPVTGRQSVMVPYEPPQVGTEFTTILYNFMCNSSCVG
GMNRRPILIIITLETR-----DGQVLGRRSFEGRICACPGRDRKADEDHFREQAALNET---AAKNGNANKR
T------FKQSPPSVPSMGSNIKKRRHGEDEIFYIPVRGRENFEILMKIKESLELVELVPQQLVDSYRQQQ-
----QQLLQR-QTHLQST--SSYGPV-LSPMNKLHG--GINKLPSVNQLV-GQPNQHNSNAGPNMGP----M
GPSMLNSH------PLQTNGEMNGAHSSQS--MVSGSHCTPPPPYNADPSLVSFLTGLGCPNCIEYFTSQGL
QNIYHLQNLTMEDLGALKIPEHYKSMIWRGIQELNKS-----------HEYGAQ-QLVRSS--SNASTIS--
IGSSGELQRQRVMEAVHFRVRHTITIPN-------R-----GGADEWADFGFDLPDCKSR--KQSIKEEYEN
SDIN--------------------------------------------------------------------
------------------------------
>XP_040285897.1/1-632
------------------------------------------------------------------------
------------------------------------------------------------------------
----------------MSNSSPADEGTTFEHLWSTLEPDSNYFDLPQSSHSSN---------SEVSNQTEVN
MDAYQMRNM---NESIM-------------------------------------------------------
--------------------------------------------------SQFSLLNNTMDQSIGS-RAAST
SPYNPDHN--SNVPTHSPYSQPSSTFDAMSPAPVIPSNTDYPGPHNFEVTFQQSSTAKSATWT---------
------------------YSPLLKKLYCQIAKTCPIQIKLSCPPPPGTVIRAMPVYKKAEHVTEVVKRCPNH
ELGRDFND-----GQAAPASHLIRVEGNNLSQYVDDPVTGRQSVMVPFEPPQVGTEFTTILYNFMCNSSCVG
GMNRRPILIIITLETR-----DGQVLGRRSFEGRICACPGRDRKADEDHFREQAALNET---ASKNGNANKR
T------CKQSPQGIPALGPNIKKRRNGEEEIYYVPVRGRENFEILMKIKESLELVELVPQQLVDSYRQQQ-
----QQLLQR-HAHLQSQ--SSYGPL-ISPMNKVHG--GINKLPSVNQLV-GQPNQHSANTAPGMMP----M
GPGMLNNH------SMHLNGEMNGAHSSQS--MVSGSHCTPPPPYNADPSLVSFLTGLGCPNCIEYFTSQGL
QNIYHLQNLTMEDLGALKIPEHYKGLIWRGIQELNKS-----------HDYGTQ-QLIRSS--SNASSIS--
IGSSGELQRQRVMEAVHFRVRHTITIPN-------R-----SGADDWADFGFDLPDCKAR--KQSIKEEFAE
SDIN--------------------------------------------------------------------
------------------------------
>XP_006124749.1/1-656
------------------------------------------------------------------------
---------------------------MKDWR-------------------------WI-----------PL
QKAIYPLSDSPSVK--MSQSSPVDEGTTFEHLWSTLEPDSTYFDLPPSSHSGE---------SEVSNQAEVT
MDVFQMRSM---NESVL-------------------------------------------------------
--------------------------------------------------SQFNLLNSSMDQSIGS-RATST
SPYSSEHP--SNVPTHSPYSQPSSTFDAMSPAPVIPSNADYPGPHHFEVTFQQSSTAKSATWT---------
------------------YSPLLKKLYCQIAKTCPIQIKVATPPPPGTAIRAMPVYKKAEHVTEVVKRCPNH
ELGRDFND-----GQAAPASHLIRVEGNNLSQYVDDPVTGRQSVMVPYEPPQVGTEFTTILYNFMCNSSCVG
GMNRRPILIIITLETR-----DGQVLGRRSFEGRICACPGRDRKADEDHFREQQALNEN---AAKNGNVNKR
T------FKQSPQGIPALGAGIKKRRHGEEEMYYVPVRGRENFEILMKIKESLELVELVPQQLVDSYRQQQ-
----QQLLQR-QSHLQPP--SSYGPV-LSPINKVHGG-GINKLPSVNQLV-GQPPQHSSSSGPNLGP----M
GPGMLNSH------SMQPNGDLNGGHSSQS--MVSGSHCTPPPPYNPDPSLVSFLTGLGCPNCIDYFTSQGL
QNIYHLQNLTIEDLGALKIPEQYRMIIWRGLQELKQS-----------HDYGAQ-QLIRSS--SNASTIS--
IGSSGELQRQRVMEAVHFRVRHTITIPN-------R-----SGADEWSDFGFDLPDCKSR--KQSIKEEFTE
GEIN--------------------------------------------------------------------
------------------------------
>XP_025067916.1/1-668
------------------------------------------------------------------------
---------------------------MPSWAGGAS----CSRLPA-RT--------DG-----------TA
ARAIYPLSDSPVTK--MSQASPADEGTTFEHLWSTLEPDSTYFDLPTSSHSGS---------SEVSNHTEVT
MDVFQMRNT---NESVM-------------------------------------------------------
--------------------------------------------------SQFNLLNSSMDQSIGS-RAAST
SPYNSEHT--SNVPTHSPYSQPSSTFDAMSPAPVIPSNTDYPGPHHFEVTFQQSSTAKSATWT---------
------------------YSPLLKKLYCQIAKTCPIQIKVSTPPPPGTIIRAMPVYKKAEHVTEVVKRCPNH
ELGRDFND-----GQSAPASHLIRVEGNNLSQYVDDPVTGRQSVMVPYEPPQVGTEFTTILYNFMCNSSCVG
GMNRRPILIIITLETR-----DGQVLGRRSFEGRICACPGRDRKADEDHYREQQALNES---AAKNGNANKR
T------FKQSPQGIPALGAGVKKRRHGEEEMYYVPVRGRENFEILMKIKESLELVELVPQQLVDSYRQQQ-
----QQLLQR-QSHLQSP--SSYGPV-LSPMNKVHGG-GINKLPSVNQLV-GQPPQHSSNSGPNLGP----M
GPGMMNSH------PMQANGEMNGGHSSQS--MVSGSHCTPPPPYNPDPSLVSFLTGLGCPNCIDYFTSQGL
QNIYHLQNLTIEDLGALKIPEQYRMIIWRGLQELKQS-----------HDYGAQ-QLIRSS--SNASTIS--
IGSSGELQRQRVMEAVHFRVRHTITIPN-------R-----SGADEWADFGFDLPDCKSR--KQSIKEEFTE
GEIN--------------------------------------------------------------------
------------------------------
>XP_007070222.1/1-649
------------------------------------------------------------------------
----------------------------------------------------------------------ME
PGVIYPLSDSPSVK--MSQSSPADEGTTFEHLWSTLEPDSTYFDLPPSSHSGS---------SEVSNQTEVT
MDVFQMRSM---NESVM-------------------------------------------------------
--------------------------------------------------SQFNLLNSSMDQSIGT-RAAST
SPYNSEHP--SNVPTHSPYSQPSSTFDAMSPAPVIPSNADYPGPHHFEVTFQQSSTAKSATWT---------
------------------YSPLLKKLYCQIAKTCPIQIKVSTPPPPGTVIRAMPVYKKAEHVTEVVKRCPNH
ELGRDFND-----GQSAPASHLIRVEGNNLSQYVDDPVTGRQSVMVPYEPPQVGTEFTTILYNFMCNSSCVG
GMNRRPILIIITLETR-----DGQVLGRRSFEGRICACPGRDRKADEDHYREQQALNEN---AAKNGNVNKR
T------FKQSPQGIPALGAGIKKRRHGEEEMYYVPVRGRENFEILMKIKESLELVELVPQQLVDSYRQQQ-
----QQLLQR-QSHLQSP--SSYGPV-LSPMNKVHGG-GINKLPSVNQLV-GQPPQHNSSSGPNLGP----M
GPGMLNSH------PMQSNGDMNGGHSSQS--MVSGSHCTPPPPYNPDPSLVSFLTGLGCPNCIDYFTSQGL
QNIYHLQNLTIEDLGALKIPEQYRMIIWRGLQELKQS-----------HDYGAQ-QLIRSS--SNAATIS--
IGSSGELQRQRVMEAVHFRVRHTITIPN-------R-----SGADEWADFGFDLPDCKSR--KQSIKEEFTE
GEIN--------------------------------------------------------------------
------------------------------
>XP_039365362.1/1-649
------------------------------------------------------------------------
----------------------------------------------------------------------ME
PGVIYPLSDSPSVK--MSQSSPADEGTTFEHLWSTLEPDSTYFDLPPSSHSGS---------SEVSNQTEVT
MDVFQMRGM---NESVM-------------------------------------------------------
--------------------------------------------------SQFNLLNSSMDQSIGS-RAAST
SPYNSEHP--SNVPTHSPYSQPSSTFDAMSPAPVIPSNADYPGPHHFEVTFQQSSTAKSATWT---------
------------------YSPLLKKLYCQIAKTCPIQIKVSTPPPPGTVIRAMPVYKKAEHVTEVVKRCPNH
ELGRDFND-----GQSAPASHLIRVEGNNLSQYVDDPVTGRQSVMVPYEPPQVGTEFTTILYNFMCNSSCVG
GMNRRPILIIITLETR-----DGQVLGRRSFEGRICACPGRDRKADEDHYREQQALNEN---AAKNGNINKR
T------FKQSPQGIPALGAGVKKRRHGEEEMYYVPVRGRENFEILMKIKESLELVELVPQQLVDSYRQQQ-
----QQLLQR-QSHLQSP--SSYGPV-LSPMNKVHGG-GINKLPSVNQLV-GQPPQHNSSSGPNLGP----M
GPGMLNSH------PMQSNGDMNGGHSSQS--MVSGSHCTPPPPYNPDPSLVSFLTGLGCPNCIDYFTSQGL
QNIYHLQNLTIEDLGALKIPEQYRMIIWRGLQELKQS-----------HDYGAQ-QLIRSS--SNASTIS--
IGSSGELQRQRVMEAVHFRVRHTITIPN-------R-----SGADEWADFGFDLPDCKSR--KQSIKEEFTE
GEIN--------------------------------------------------------------------
------------------------------
>XP_032619613.1/1-649
------------------------------------------------------------------------
----------------------------------------------------------------------ME
PGVIYPLSDSPSVK--MSQSSPADEGTTFEHLWSTLEPDSTYFDLPPSSHSGS---------SEVSNQTEVT
MDVFQMRSM---NESVM-------------------------------------------------------
--------------------------------------------------SQFNLLNSSMDQSIGS-RAAST
SPYNSEHP--SNVPTHSPYSQPSSTFDAMSPAPVIPSNADYPGPHHFEVTFQQSSTAKSATWT---------
------------------YSPLLKKLYCQIAKTCPIQIKVSTPPPPGTVIRAMPVYKKAEHVTEVVKRCPNH
ELGRDFND-----GQSAPASHLIRVEGNNLSQYVDDPVTGRQSVMVPYEPPQVGTEFTTILYNFMCNSSCVG
GMNRRPILIIITLETR-----DGQVLGRRSFEGRICACPGRDRKADEDHYREQQALNEN---AAKNGNINKR
T------FKQSPQGIPALGAGVKKRRHGEEEMYYVPVRGRENFEILMKIKESLELVELVPQQLVDSYRQQQ-
----QQLLQR-QSHLQSP--SSYGPV-LSPMNKVHGG-GINKLPSVNQLV-GQPPQHNSSSGPNLGP----M
GPGMLNSH------PMQSNGDMNGGHSSQS--MVSGSHCTPPPPYNPDPSLVSFLTGLGCPNCIDYFTSQGL
QNIYHLQNLTIEDLGALKIPEQYRMIIWRGLQELKQS-----------HDYGAQ-QLIRSS--SNASTIS--
IGSSGELQRQRVMEAVHFRVRHTITIPN-------R-----SGADEWADFGFDLPDCKSR--KQSIKEEFTE
GEIN--------------------------------------------------------------------
------------------------------
>XP_030393277.1/1-649
------------------------------------------------------------------------
----------------------------------------------------------------------ME
PGVIYPLSDSPSVK--MSQSSPADEGTTFEHLWSTLEPDSTYFDLPPSSHSGS---------SEVSNQTEVA
MDVFQMRSM---NESVM-------------------------------------------------------
--------------------------------------------------SQFNLLNSSMDQSIGS-RAAST
SPYNSEHP--SNVPTHSPYSQPSSTFDAMSPAPVIPSNADYPGPHHFEVTFQQSSTAKSATWT---------
------------------YSPLLKKLYCQIAKTCPIQIKVSTPPPPGTVIRAMPVYKKAEHVTEVVKRCPNH
ELGRDFND-----GQSAPASHLIRVEGNNLSQYVDDPVTGRQSVMVPYEPPQVGTEFTTILYNFMCNSSCVG
GMNRRPILIIITLETR-----DGQVLGRRSFEGRICACPGRDRKADEDHYREQQALNEN---AAKNGNINKR
T------FKQSPQGIPALGAGVKKRRHGEEEMYYVPVRGRENFEILMKIKESLELVELVPQQLVDSYRQQQ-
----QQLLQR-QSHLQSP--SSYGPV-LSPMNKVHGG-GINKLPSVNQLV-GQPPQHNSSSGPNLGP----M
GPGMLNSH------PMQSNGDMNGGHSSQS--MVSGSHCTPPPPYNPDPSLVSFLTGLGCPNCIDYFTSQGL
QNIYHLQNLTIEDLGALKIPEQYRMIIWRGLQELKQS-----------HDYGAQ-QLIRSS--SNASTIS--
IGSSGELQRQRVMEAVHFRVRHTITIPN-------R-----SGADEWADFGFDLPDCKSR--KQSIKEEFTE
GEIN--------------------------------------------------------------------
------------------------------
>XP_023960040.1/1-656
------------------------------------------------------------------------
---------------------------MKDWR-------------------------WI-----------PL
QKVIYPLSDSPSVK--MSQSSPADEGTTFEHLWSTLEPDSTYFDLPPSSHSGS---------SEVSNQTEVT
MDVFQMRSM---NESVM-------------------------------------------------------
--------------------------------------------------SQFNLLNSSMDQSIGS-RAAST
SPYNSEHP--SNVPTHSPYSQPSSTFDAMSPAPVIPSNADYPGPHHFEVTFQQSSTAKSATWT---------
------------------YSPLLKKLYCQIAKTCPIQIKLSTPPPPGTVIRAMPVYKKAEHVTEVVKRCPNH
ELGRDFND-----GQSAPASHLIRVEGNNLSQYVDDPVTGRQSVMVPYEPPQVGTEFTTILYNFMCNSSCVG
GMNRRPILIIITLETR-----DGQVLGRRSFEGRICACPGRDRKADEDHYREQQALNEN---AAKNGNINKR
T------FKQSPPGIPALGAGVKKRRHGEEEMYYVPVRGRENFEILMKIKESLELVELVPQQLVDSYRQQQ-
----QQLLQR-QSHLQSP--SSYGPV-LSPMNKVHGG-GINKLPSVNQLV-GQPPQHNSSSGPNLGP----M
GPGMLNSH------PMQSNGDMNGGHSSQA--MVSGSHCTPPPPYNPDPSLVSFLTGLGCPNCIDYFTSQGL
QNIYHLQNLTIEDLGALKIPEQYRMIIWRGLQELKQS-----------HDYGAQ-QLIRSS--SNASTIS--
IGSSGELQRQRVMEAVHFRVRHTITIPN-------R-----SGADEWADFGFDLPDCKSR--KQSIKEEFTE
GEIN--------------------------------------------------------------------
------------------------------
>XP_024063650.1/1-633
------------------------------------------------------------------------
------------------------------------------------------------------------
----------------MSQSSPADEGTTFEHLWSTLEPDSTYFDLPPSSHSGS---------SEVSNQTEVT
MDVFQMRSM---NESVM-------------------------------------------------------
--------------------------------------------------SQFNLLNSSMDQSIGS-RAAST
SPYNSEHP--SNVPTHSPYSQPSSTFDAMSPAPVIPSNADYPGPHHFEVTFQQSSTAKSATWT---------
------------------YSPLLKKLYCQIAKTCPIQIKVSTPPPPGTVIRAMPVYKKAEHVTEVVKRCPNH
ELGRDFND-----GQSAPASHLIRVEGNNLSQYVDDPVTGRQSVMVPYEPPQVGTEFTTILYNFMCNSSCVG
GMNRRPILIIITLETR-----DGQVLGRRSFEGRICACPGRDRKADEDHYREQQALNEN---AAKNGNVNKR
T------FKQSPPGIPALGAGVKKRRHGEEEMYYVPVRGRENFEILMKIKESLELVELVPQQLVDSYRQQQ-
----QQLLQR-QSHLQSP--SSYGPV-LSPMNKVHGG-GINKLPSVNQLV-GQPPQHNSSSGPNLGP----M
GPGMLNSH------PMQSNGDMNGGHSSQA--MVSGSHCTPPPPYNPDPSLVSFLTGLGCPNCIDYFTSQGL
QNIYHLQNLTIEDLGALKIPEQYRMIIWRGLQELKQS-----------HDYGAQ-QLIRSS--SNASTIS--
IGSSGELQRQRVMEAVHFRVRHTITIPN-------R-----SGADEWADFGFDLPDCKSR--KQSIKEEFTE
GEIN--------------------------------------------------------------------
------------------------------
>NXA88390.1/1-632
------------------------------------------------------------------------
------------------------------------------------------------------------
------------VK--MSQPSPADEGTTFEHLWGALEPDSTYFDLPAANPTGS---------NEVSNRTEVT
MDVFQMRGM---TDTVM-------------------------------------------------------
--------------------------------------------------SQFNLLNNSMDQSIGS-RAAST
SPYSSEHT--SNVPTHSPYSQPSSTFDAMSPAPVIPSNTDYPGPHHFEVTFQQSSTAKSATWT---------
------------------YSPLLKKLYCQIAKTCPIQIKVSTSPPPGTIIRAMPVYKKAEHVTEVVKRCPNH
ELGRDFND-----GQSAPASHLIRVEGNNLSQYVDDPVTGRQSVMVPYEPPQVGTEFTTILYNFMCNSSCVG
GMNRRPILIIITLETR-----DGQVLGRRSFEGRICACPGRDRKADEDHFREQQALNES---AAKNGNANKR
T------FKQSPQGIPALGAGIKKRRHGDEEMYYVPVRGRENFEILMKIKESLELVELVPQQLVDSYRQQQ-
----QQL----XSQLQTP--SSYGPV-LSPMNKVHGG-GINKLPSVNQLV-GQPAQHGSSSAPSLGP----M
GPGMLNSH------PMQPNGEMNGGHSSQS--MVSGSHCTPPPPYNPDPSLVSFLTGLGCPNCIDYFTSQGL
QNIYHLQNLSIEDLGALKIPEQYRMIIWRGLQELKQS-----------HDYGAQ-QLIRSS--SNASTIS--
IGSSGELQRQRVMEAVHFRVRHTITIPN-------R-----GAADDWADFGFDLPDCKSR--KQSIKEEFTE
GEIN--------------------------------------------------------------------
------------------------------
>XP_012425837.3/1-649
------------------------------------------------------------------------
----------------------------------------------------------------------ME
EGVIYPLSDSPPVK--MSQSSPADEGPTFEHLWSTLEPDSTYFDLPPANPSGS---------NEVSNRTEVT
MDVFQMRGM---TDSVM-------------------------------------------------------
--------------------------------------------------SQFNLLNNSMDQSIGS-RAAST
SPYSSEHT--SNVPTHSPYSQPSSTFDTMSPAPVIPSNTDYPGPHHFEVTFQQSSTAKSATWT---------
------------------YSPLLKKLYCQIAKTCPIQIKVSTSPPPGTIIRAMPVYKKAEHVTEVVKRCPNH
ELGRDFND-----GQSAPASHLIRVEGNNLSQYVDDPVTGRQSVMVPYEPPQVGTEFTTILYNFMCNSSCVG
GMNRRPILIIITLETR-----DGQVLGRRSFEGRICACPGRDRKADEDHFREQQALNES---TAKNGNANKR
T------FKQSPQGIPALGTGIKKRRHGEEEMYYVPVQGRENFEILMKIKESLELVELVPQQLVDSYRQQQ-
----Q-QLLQRQNQLQTA--SSYGPV-LSPMNKVHGG-GINKLPSVNQLV-GQPAQHGSSSAPSLGP----M
GPGMLNSH------PMQTNGEMNGGHSSQS--MVSGSHCTPPPPYNADPSLVSFLTGLGCPNCIDYFTSQGL
QNIYHLQNLSIEDLAALKIPEQYRMLIWRGLQELKQS-----------HDYGAQ-QLIRSS--SNASTIS--
IGSSGELQRQRVMEAVHFRVRHTITIPN-------R-----GAADDWADFGFDLPDCKSR--KQSIKEEFTE
GEIN--------------------------------------------------------------------
------------------------------
>NXG99898.1/1-637
------------------------------------------------------------------------
------------------------------------------------------------------------
------------VK--MSQPSPADEGPTFEHLWSSLEPDSTYFDLPPANPSSS---------NEVSNSTEVT
MDVFQMRGM---TDSVM-------------------------------------------------------
--------------------------------------------------SQFNLLNNSMDQSIGS-RAAST
SPYSSEHT--SNVPTHSPYSQPSSTFDAMSPAPVIPSNTDYPGPHHFEVTFQQSSTAKSATWT---------
------------------YSPLLKKLYCQIAKTCPIQIKVSTSPPPGTIIRAMPVYKKAEHVTEVVKRCPNH
ELGRDFND-----GQSAPASHLIRVEGNNLSQYVDDPVTGRQSVMVPYEPPQVGTEFTTILYNFMCNSSCVG
GMNRRPILIIITLETR-----DGQVLGRRSFEGRICACPGRDRKADEDHFREQQALNES---TAKNGNANKR
T------FKQSPQGIPALGTGIKKRRHGEEEMYYVPVRGRENFEILMKIKESLELVELVPQQLVDSYRQQQ-
----QQQLHQRQSQLQTP--SSYGPV-LSPMNKVHGG-GINKLPSVNQLV-GQPAQHGSSSAPSLGP----M
GPGMLNSH------SMQTNGEMNGGHSSQS--MVSGSHCTPPPPYNADPSLVSFLTGLGCPNCIDYFTSQGL
QNIYHLQNLSIEDLAALKIPEQYRMIIWRGLQELKQS-----------HDYGAQ-QLIRSS-SSNASTIS--
IGSSGELQRQRVMEAVHFRVRHTITIPN-------R-----GTADDWADFGFDLPDCKSR--KQSIKEEFTE
GEIN--------------------------------------------------------------------
------------------------------
>XP_015738031.1/1-660
------------------------------------------------------------------------
----------------------------------------MLLIPRAME--------SS-----------VE
AGVIYPLSDSPSVK--MSQSSPADESTTFEHLWSTLAPDSTYFDLSPSSHTGS---------NEVSNSTEVS
MDVFQMRGM---NDSVM-------------------------------------------------------
--------------------------------------------------SQFNLLNNSMDQSIGS-RAAST
SPYSSEHT--SNVPTHSPYSQPSSTFDAMSPAPVIPSNTDYPGPHHFEVTFQQSSTAKSATWT---------
------------------YSPLLKKLYCQIAKTCPIQIKVSSPPPPGTIIRAMPVYKKAEHVTEVVKRCPNH
ELGRDFND-----GQSAPASHLIRVEGNNLSQYVDDPVTGRQSVMVPYEPPQVGTEFTTILYNFMCNSSCVG
GMNRRPILIIITLETR-----DGQVLGRRSFEGRICACPGRDRKADEDHYREQQALNEN---AAKNGNANKR
T------FKQSPQAIPALGPGVKKRRHGEEEMYYVPVRGRENFEILMKIKESLELVELVPQQLVDSYRQQQ-
----QQLLQR-QNQLQTP--SSYGPV-LSPMNKVHGG-GINKLPSVNQLV-GQPAQHSSSSAPSLGP----M
GPGMLNSH------PMQPNGEMNGGHSSQS--MVSGSHCTPPPPYNPDPSLVSFLTGLGCPNCIDYFTSQGL
QNIYHLQNLSMEDLGALKIPEQYRMIIWRGLQELKQS-----------HDYGAQ-QLIRSS--SNASTIS--
IGSSGELQRQRVMEAVHFRVRHTITIPN-------R-----GAADEWADFGFDLPDCKSR--KQSIKEEFTE
GEIN--------------------------------------------------------------------
------------------------------
>XP_031469279.1/1-660
------------------------------------------------------------------------
----------------------------------------MLPIPRAME--------NS-----------ME
AGVIYPLSDSPSVK--MSQSSPADESTTFEHLWSTLAPDSTYFDLSPSSHTGN---------NEVSNRTEIT
MDVFQMRGM---NDSVM-------------------------------------------------------
--------------------------------------------------SQFNLLNNSMDQSIGS-RAAST
SPYSSEHT--SNVPTHSPYSQPSSTFDAMSPAPVIPSNTDYPGPHHFEVTFQQSSTAKSATWT---------
------------------YSPLLKKLYCQIAKTCPIQIKVSSPPPPGTIIRAMPVYKKAEHVTEVVKRCPNH
ELGRDFND-----GQSAPASHLIRVEGNNLSQYVDDPVTGRQSVMVPYEPPQVGTEFTTILYNFMCNSSCVG
GMNRRPILIIITLETR-----DGQVLGRRSFEGRICACPGRDRKADEDHYREQQALNEN---AAKNGNANKR
T------FKQSPQAIPALGPGVKKRRHGEEEMYYVPVRGRENFEILMKIKESLELVELVPQQLVDSYRQQQ-
----QQLLQR-QNQLQTP--SSYGPV-LSPMNKVHGG-GINKLPSVNQLV-GQPAQHSSGSASSLGP----M
GPGMLNSH------PMQPNGEMNGGHSSQS--MVSGSHCTPPPPYNPDPSLVSFLTGLGCPNCIDYFTSQGL
QNIYHLQNLSIEDLGALKIPEQYRMIIWRGLQELKQS-----------HDYGAQ-QLIRSS--SNASTIS--
IGSSGELQRQRVMEAVHFRVRHTITIPN-------R-----GAADEWADFGFDLPDCKSR--KQSIKEEFTE
GEIN--------------------------------------------------------------------
------------------------------
>XP_003212229.2/1-660
------------------------------------------------------------------------
----------------------------------------MLPIPRAME--------SS-----------ME
AGVIYPLSDSPSVK--MSQSSPADESTTFEHLWSTLAPDSTYFDLSPSSHTGD---------NEVSNRTEIT
MDVFQMRGM---NDSVM-------------------------------------------------------
--------------------------------------------------SQFNLLNNSMDQSIGS-RAAST
SPYSSEHT--SNVPTHSPYSQPSSTFDAMSPAPVIPSNTDYPGPHHFEVTFQQSSTAKSATWT---------
------------------YSPLLKKLYCQIAKTCPIQIKVSSPPPPGTIIRAMPVYKKAEHVTEVVKRCPNH
ELGRDFND-----GQSAPASHLIRVEGNNLSQYVDDPVTGRQSVMVPYEPPQVGTEFTTILYNFMCNSSCVG
GMNRRPILIIITLETR-----DGQVLGRRSFEGRICACPGRDRKADEDHYREQQALNES---AAKNGNANKR
T------FKQSPQAIPALGPGVKKRRHGEEEMYYVPVRGRENFEILMKIKESLELVELVPQQLVDSYRQQQ-
----QQLLQR-QNQLQTP--SSYGPV-LSPMNKVHGG-GINKLPSVNQLV-GQPAQHSSGSASSLGP----M
GPGMLNSH------PMQPNGEMNGGHSSQS--MVSGSHCTPPPPYNPDPSLVSFLTGLGCPNCIDYFTSQGL
QNIYHLQNLSIEDLGALKIPEQYRMIIWRGLQELKQS-----------HDYGAQ-QLIRSS--SNASTIS--
IGSSGELQRQRVMEAVHFRVRHTITIPN-------R-----GAADEWADFGFDLPDCKSR--KQSIKEEFTE
GEIN--------------------------------------------------------------------
------------------------------
>XP_021230291.1/1-660
------------------------------------------------------------------------
----------------------------------------MLPIPRAME--------SS-----------ME
GGVIYPLSDSPSVK--MSQSSPADESTTFEHLWSTLAPDSTYFDLSPSSHTGS---------SEVSNRTEVT
MDVFQMRSM---NDSVM-------------------------------------------------------
--------------------------------------------------SQFNLLNNSMDQSIGS-RAAST
SPYSSEHT--SNVPTHSPYSQPSSTFDAMSPAPVIPSNTDYPGPHHFEVTFQQSSTAKSATWT---------
------------------YSPLLKKLYCQIAKTCPIQIKVSSPPPPGTIIRAMPVYKKAEHVTEVVKRCPNH
ELGRDFND-----GQSAPASHLIRVEGNNLSQYVDDPVTGRQSVMVPYEPPQVGTEFTTILYNFMCNSSCVG
GMNRRPILIIITLETR-----DGQVLGRRSFEGRICACPGRDRKADEDHYREQQALNEN---AAKNGNANKR
T------FKQSPQAIPALGPGVKKRRHGEEEMYYVPVRGRENFEILMKIKESLELVELVPQQLVDSYRQQQ-
----QQLLQR-QNQLQTP--SSYGPV-LSPMNKVHGG-GINKLPSVNQLV-GQPAQHSSSSAPSLGP----M
GPGMLNSH------SMQPNGEMNGGHSSQS--MVSGSHCTPPPPYNPDPSLVSFLTGLGCPNCIDYFTSQGL
QNIYHLQNLSIEDLGALKIPEQYRMIIWRGLQELKQS-----------HDYGAQ-QLIRSS--SNASTIS--
IGSSGELQRQRVMEAVHFRVRHTITIPN-------R-----GAADEWADFGFDLPDCKSR--KQSIKEEFTE
GEIN--------------------------------------------------------------------
------------------------------
>XP_040507202.1/1-660
------------------------------------------------------------------------
----------------------------------------MLPIPRGME--------SS-----------ME
EGVIYPLSDSPSVK--MSQSSPADESTTFEHLWSTLAPDSTYFDLSPSSHTGS---------NEVSNRTEVT
MDVFQMRGM---NDSVM-------------------------------------------------------
--------------------------------------------------SQFNLLNNSMDQSIGS-RAAST
SPYSSEHT--SNVPTHSPYSQPSSTFDAMSPAPVIPSNTDYPGPHHFEVTFQQSSTAKSATWT---------
------------------YSPLLKKLYCQIAKTCPIQIKVSSPPPPGTIIRAMPVYKKAEHVTEVVKRCPNH
ELGRDFND-----GQSAPASHLIRVEGNNLSQYVDDPVTGRQSVMVPYEPPQVGTEFTTILYNFMCNSSCVG
GMNRRPILIIITLETR-----DGQVLGRRSFEGRICACPGRDRKADEDHYREQQALNEN---AAKNGNANKR
T------FKQSPQAIPALGPGVKKRRHGEEEMYYVPVRGRENFEILMKIKESLELVELVPQQLVDSYRQQQ-
----QQLLQR-QNQLQTP--SSYGPV-LSPMNKAHGG-GINKLPSVNQLV-GQPAQHSSGSAPSLGP----M
GPGMLNSH------PMQPNGEMNGGHSSQS--MVSGSHCTPPPPYNPDPSLVSFLTGLGCPNCIDYFTSQGL
QNIYHLQNLSIEDLGALKIPEQYRMIIWRGLQELKQS-----------HDYGAQ-QLIRSS--SNASTIS--
IGSSGELQRQRVMEAVHFRVRHTITIPN-------R-----GAADEWADFGFDLPDCKSR--KQSIKEEFTE
GEIN--------------------------------------------------------------------
------------------------------
>NWS43798.1/1-635
------------------------------------------------------------------------
------------------------------------------------------------------------
------------VK--MSQSSPADEGTTFEHLWSTLEPDSTYFDLPPSNHTGS---------NEVSNRTEVT
MDIFQMRNM---NDSVM-------------------------------------------------------
--------------------------------------------------SQFNLLNNSMDQSIGS-RAAST
SPYSSEHT--SNVPTHSPYSQPSSTFDAMSPAPVIPSNTDYPGPHHFEVTFQQSSTAKSATWT---------
------------------YSPLLKKLYCQIAKTCPIQIKVSTPPPPGTIIRAMPVYKKAEHVTEVVKRCPNH
ELGRDFND-----GQAAPASHLIRVEGNNLSQYVDDPVTGRQSVMVPYEPPQVGTEFTTILYNFMCNSSCVG
GMNRRPILIIITLETR-----DGQVLGRRSFEGRICACPGRDRKADEDHYREQQALNDS---AAKNGSTNKR
T------FKQSPQGIPALGAGIKKRRHGEEEMYYVPVRGRENFEILMKIKESLELVELVPQQLVDSYRQQQ-
----QQLLQR-QTQLQTS--SSYGPV-LSPMNKVHSG-GINKLPSVNQLV-GQPAQHGASSAPGLAP----M
GPGMLNSH------PMQPNGEMNGGHASQS--MVSGSHCTPPPPYNPDPSLVSFLTGLGCPNCIDYFTSQGL
QSIYHLQNLSIEDLGALKIPEQYRMVIWRGLQELKQS-----------HDYGAQ-QLLRSS--SNASTIS--
IGSSGELQRQRVMEAVHFRVRHTITIPN-------R-----GAADDWADFGFDLPDCKSR--KQSIKEEFTE
GEIN--------------------------------------------------------------------
------------------------------
>XP_030364026.1/1-633
------------------------------------------------------------------------
------------------------------------------------------------------------
----------------MSQSSPADEGTTFEHLWSTLEPDSTYFDLPPSNHTGS---------NEVSNRTEVT
MDVFQMRSM---NDSVM-------------------------------------------------------
--------------------------------------------------SQFNLLNNSMDQSIGS-RAAST
SPYSSEHT--SNVPTHSPYSQPSSTFDAMSPAPVIPSNTDYPGPHHFEVTFQQSSTAKSATWT---------
------------------YSPLLKKLYCQIAKTCPIQIKVSTPPPPGTIIRAMPVYKKAEHVTEVVKRCPNH
ELGRDFND-----GQAAPASHLIRVEGNNLSQYVDDPVTGRQSVMVPYEPPQVGTEFTTILYNFMCNSSCVG
GMNRRPILIIITLETR-----DGQVLGRRSFEGRICACPGRDRKADEDHYREQQALNES---AAKNGSTNKR
T------FKQSPQGIPALGAGIKKRRHGEEEMYYVPVRGRENFEILMKIKESLELVELVPQQLVDSYRQQQ-
----QQLLQR-QTQLQPP--SSYGPV-LSPMNKVHSA-GINKLPSVNQLV-GQPAQHSASSAPGLAP----M
GPGMLNSH------PMQPNGEMNGGHASQS--MVSGSHCTPPPPYNPDPSLVSFLTGLGCPNCIDYFTSQGL
QNIYHLQNLSIEDLGALKIPEQYRMVIWRGLQELKQS-----------HDYGAQ-QLLRSS--SNASTIS--
IGSSGELQRQRVMEAVHFRVRHTITIPN-------R-----GAADDWADFGFDLPDCKSR--KQSIKEEFTE
GEIN--------------------------------------------------------------------
------------------------------
>NXI45420.1/1-637
------------------------------------------------------------------------
------------------------------------------------------------------------
------------VK--MSQSSPADEGTTFEHLWSTLEPDSTYFDLPPSNHTGG---------NEVSDRTEVT
MDVFQMRSM---NDSVM-------------------------------------------------------
--------------------------------------------------SQFNLLNNSMDQSIGS-RAAST
SPYSSEHT--SNVPTHSPYSQPSSTFDAMSPAPVIPSNTDYPGPHHFEVTFQQSSTAKSATWT---------
------------------YSPLLKKLYCQIAKTCPIQIKVSTPPPPGTIIRAMPVYKKAEHVTEVVKRCPNH
ELGRDFND-----GQSAPASHLIRVEGNNLSQYVDDPVTGRQSVMVPYEPPQVGTEFTTILYNFMCNSSCVG
GMNRRPILIIITLETR-----DGQVLGRRSFEGRICACPGRDRKADEDHYREQQALNES---AAKNGNGNKR
T------FKQSPQGIPALGAGVKKRRHGEEEMYYVPVRGRENFEILMKIKESLELVELVPQQLVDSYRQQQ-
----QQLLQR-QSQMQTP--SSYGPV-VSPMNKVHSG-GINKLPSVNQLV-GQPAQHSSSSAPSLGP----M
GAGMLNSH------PMQPNGEMNGGHSSQS--MVSGSHCTPPPPYNPDPSLVSFLTGLGCPNCIDYFTSQGL
QNIYHLQNLSIEDLGALKIPEQYRMIIWRGLQELKQS-----------HDYGAQ-QLIRSS--SNASTIS--
IGSSGELQRQRVMEAVHFRVRHTITIPNPG-----R-----GAADEWADFGFDLPDCKAR--KQAIKEEFTE
GEIN--------------------------------------------------------------------
------------------------------
>NXW42424.1/1-635
------------------------------------------------------------------------
------------------------------------------------------------------------
------------VK--MSQSSPDDEGTTFEHLWSTLEPDSTYFNLPPSNHAGS---------NEVSNRTEVT
MDIFQMRSM---NDSVM-------------------------------------------------------
--------------------------------------------------SQFNLLNNSMDQSIGS-RAAST
SPYSSEHT--SNVPTHSPYSQPSSTFDAMSPAPVIPSNTDYPGPHHFEVTFQQSSTAKSATWT---------
------------------YSPLLKKLYCQIAKTCPIQIKVSTPPPPGTIIRAMPVYKKAEHVTEVVKRCPNH
ELGRDFND-----GQSAPASHLIRVEGNNLSQYVDDPVTGRQSVMVPYEPPQVGTEFTTILYNFMCNSSCVG
GMNRRPILIIITLETR-----DGQVLGRRSFEGRICACPGRDRKADEDHYREQQALNES---AAKNGNGTKR
A------FKQSPQGIPALGAGVKKRRHGEEEIYYVPVRGRENFEILMKIKESLELVELVPQQLVDSYRQQQ-
----QQLLQR-QSQLQTP--SSYGPV-LSPMNKVHGG-GINKLPSVNQLV-GQPVQHSSSSTPGLGP----M
GPGMLNSH------PMQPNGEMNGGHSSQP--MVSGSHCTPPPPYNPDPSLVSFLTGLGCPNCIDYFTSQGL
QNIYHLQNLSIEDLGALKIPEQYRMIIWRGLQELKQS-----------HDYGAQ-QLIRSS--SNASTIS--
IGSSGELQRQRVMEAVHFRVRHTITIPN-------R-----GTADDWADFGFDLPDCKSR--KQSIKEEFTE
GEIN--------------------------------------------------------------------
------------------------------
>XP_038022658.1/1-656
------------------------------------------------------------------------
--------------------------------------------MKDWR--------WI-----------PL
QKVIYPLSDSPSAK--MSESSPADEGTTFEHLWSTLEPDSTYFDLPPSSHAGS---------SEVSNRTEVT
MDVFQLRGI---NDSVM-------------------------------------------------------
--------------------------------------------------SQFNLLNNSMDQSIGS-RAASA
SPYSSEHT--SNVPTHSPYSQPSSTFDAMSPAPVIPSNTDYPGPHHFEVTFQQSSTAKSATWT---------
------------------YSPLLKKLYCQIAKTCPIQIKVSTPPPPGTIIRAMPVYKKAEHVTEVVKRCPNH
ELGRDFND-----GQSAPASHLIRVEGNNLSQYVDDPVTGRQSVMVPYEPPQVGTEFTTILYNFMCNSSCVG
GMNRRPILIIITLEMR-----DGQVLGRRSFEGRICACPGRDRKADEDHYREQQALNES---AAKNGNANKR
T------FKQSPQGIPALGTGIKKRRHGEEEMYYVPVRGRENFEILMKIKESLELVELVPQQLVDSYRQQQ-
----QQLLQR-QSQLQTP--SSYGPV-LSPMNKVHGG-GINKLPSVNQLV-GQPPQHSSSSAPSLGP----M
GPGMLNSH------PMQPNGEMNGGHSSQS--MVSGSHCTPPPPYNPDPSLVSFLTGLGCPNCIDYFTSQGL
QNIYHLQNLSIEDLGALKIPEQYRMIIWRGLQELKQS-----------HDYGAQ-QLIRSS--SNASTIS--
IGSSGELQRQRVMEAVHFRVRHTITIPN-------R-----GGADEWADFGFDLPDCKSR--KQSIKEEFTE
GEIN--------------------------------------------------------------------
------------------------------
>XP_040389772.1/1-654
------------------------------------------------------------------------
-----------------------------------------------ME--------SN-----------MD
TGVIYPLSDSPSVK--MSESSPADEGTTFEHLWSTLEPDSTYFDLPPSSHAGS---------SEASNRTEVT
MDVFQLRGI---NDSVM-------------------------------------------------------
--------------------------------------------------SQFNLLNNSMDQSIGS-RAAST
SPYSSEHT--SNVPTHSPYSQPSSTFDAMSPAPVIPSNTDYPGPHHFEVTFQQSSTAKSATWT---------
------------------YSPLLKKLYCQIAKTCPIQIKVSTPPPPGTIIRAMPVYKKAEHVTEVVKRCPNH
ELGRDFND-----GQSAPASHLIRVEGNNLSQYVDDPVTGRQSVMVPYEPPQVGTEFTTILYNFMCNSSCVG
GMNRRPILIIITLEMR-----DGQVLGRRSFEGRICACPGRDRKADEDHYREQQALNES---AAKNGNANKR
T------FKQSPQGIPALGTGIKKRRHGEEEMYYVPVRGRENFEILMKIKESLELVELVPQQLVDSYRQQQ-
----QQLLQRHRSQLQTP--SSYGPV-LSPMNKAHGG-GINKLPSVNQLV-GQPPQHSSSSAPSLGP----M
GPGMLNSH------PMQPNGEMNGGHSSQS--MVSGSHCTPPPPYNPDPSLVSFLTGLGCPNCIDYFTSQGL
QNIYHLQNLSIEDLGALKIPEQYRMIIWRGLQELKQS-----------HDYGAQ-QLIRSS--SNASTIS--
IGSSGELQRQRVMEAVHFRVRHTITIPN-------R-----GGADEWADFGFDLPDCKSR--KQSIKEEFTE
GEIN--------------------------------------------------------------------
------------------------------
>XP_035200611.1/1-680
------------------------------------------------------------------------
-----------------------------------------------ME--------SN-----------ME
TGVIYPLSDSPSAK--MSESSPADEGTTFEHLWSTLEPDSTYFDLPPSNHAGS---------SEVSNRTEVT
MDVFQLRGM---NDSVM-------------------------------------------------------
--------------------------------------------------SQFNLLNNSMDQSIGS-RAAST
SPYSSEHT--SNVPTHSPYSQPSSTFDAMSPAPVIPSNTDYPGPHHFEVTFQQSSTAKSATWTVSCMSSSLP
RRDACCSRLGFPPACCRHYSPLLKKLYCQIAKTCPIQIKVSTPPPPGTIIRAMPVYKKAEHVTEVVKRCPNH
ELGRDFND-----GQSAPASHLIRVEGNNLSQYVDDPVTGRQSVMVPYEPPQVGTEFTTILYNFMCNSSCVG
GMNRRPILIIITLEMR-----DGQVLGRRSFEGRICACPGRDRKADEDHYREQQALNES---AAKNGNANKR
T------FKQSPQGIPALGAGIKKRRHGEEEMYYVPVRGRENFEILMKIKESLELVELVPQQLVDSYRQQQ-
----QQLLQR-QSQLQTP--SSYGPV-LSPMNKVHGG-GINKLPSVNQLV-GQPPQHSSSSAPSLGP----M
GPGMLNSH------PMQTNGEMNGGHSSQS--MVSGSHCTPPPPYNPDPSLVSFLTGLGCPNCIDYFTSQGL
QNIYHLQNLSIEDLGALKIPEQYRMIIWRGLQELKQS-----------HDYGAQ-QLIRSS--SNASTIS--
IGSSGELQRQRVMEAVHFRVRHTITIPN-------R-----GGADEWADFGFDLPDCKSR--KQSIKEEFTE
GEIN--------------------------------------------------------------------
------------------------------
>NXJ03546.1/1-635
------------------------------------------------------------------------
------------------------------------------------------------------------
------------VK--MSQSSPADESTTFEHLWSTLAPDSTYFDLSPSSHTGS---------NEVSNRTEVT
MDVFQMRGM---NDSVM-------------------------------------------------------
--------------------------------------------------SQFNLLNNSMDQSIGS-RAAST
SPYSSEHT--SNVPTHSPYSQPSSTFDAMSPAPVIPSNTDYPGPHHFEVTFQQSSTAKSATWT---------
------------------YSPLLKKLYCQIAKTCPIQIKVSSPPPPGTIIRAMPVYKKAEHVTEVVKRCPNH
ELGRDFND-----GQSAPASHLIRVEGNNLSQYVDDPVTGRQSVMVPYEPPQVGTEFTTILYNFMCNSSCVG
GMNRRPILIIITLETR-----DGQVLGRRSFEGRICACPGRDRKADEDHYREQQALNEN---AAKNGNANKR
T------FKQSPQAIPALGPGIKKRRHGEEEMYYVPVRGRENFEILMKIKESLELVELVPQQLVDSYRQQQ-
-----QQLLQRQNQLQTP--SSYGPV-LSPMNKVHGG-GINKLPSVNQLV-GQPAQHSSSSAPSLGP----M
GPGMLNNH------PMQPNGEMNGGHSSQS--MVSGSHCTPPPPYNPDPSLVSFLTGLGCPNCIDYFTSQGL
QNIYHLQNLSIEDLGALKIPEQYRMIIWRGLQELKQS-----------HDYGAQ-QLIRSS--SNASTIS--
IGSSGELQRQRVMEAVHFRVRHTITIPN-------R-----GAADEWADFGFDLPDCKSR--KQSIKEEFTE
GEIN--------------------------------------------------------------------
------------------------------
>NXC47377.1/1-635
------------------------------------------------------------------------
------------------------------------------------------------------------
------------VK--MSQSSPADEGTTFEHLWSTLAPDSTYFDLPPSNHTGS---------NEVSNRTEIT
MDVFQMRGM---NDSVM-------------------------------------------------------
--------------------------------------------------SQFNLLNNSMDQSIGS-RAAST
SPYSSEHT--SNVPTHSPYSQPSSTFDAMSPAPVIPSNTDYPGPHHFEVTFQQSSTAKSATWT---------
------------------YSPLLKKLYCQIAKTCPIQIKVSSPPPPGTIIRAMPVYKKAEHVTEVVKRCPNH
ELGRDFND-----GQSAPASHLIRVEGNNLSQYVDDPVTGRQSVMVPYEPPQVGTEFTTILYNFMCNSSCVG
GMNRRPILIIITLETR-----DGQVLGRRSFEGRICACPGRDRKADEDHYREQQALNEN---AAKNGNANKR
T------FKQSPQAIPALGPGVKKRRHGEEEMYYVPVRGRENFEILMKIKESLELVELVPQQLVDSYRQQQ-
-----QQLLQRQNQLQTP--SSYGPV-LSPMNKVHGG-GINKLPSVNQLV-GQPAQHSSSSAPSLGP----M
GPGMLNSH------PMQPNGEMNGGHSSQS--MVSGSHCTPPPPYNPDPSLVSFLTGLGCPNCIDYFTSQGL
QNIYHLQNLSIEDLGALKIPEQYRMIIWRGLQELKQS-----------HDYGAQ-QLIRSS--SNASTIS--
IGSSGELQRQRVMEAVHFRVRHTITIPN-------R-----GGADEWADFGFDLPDCKSR--KQSIKEEFTE
GEIN--------------------------------------------------------------------
------------------------------
>NXG54945.1/1-633
------------------------------------------------------------------------
------------------------------------------------------------------------
------------VK--MSQSSPADEGTTFEHLWSTLEPDSTYFDLPPSNHAGS---------NEVSNRTEVT
MDVFQMRSM---NDSVM-------------------------------------------------------
--------------------------------------------------SQFNLLNNSMDQSIGS-RAAST
SPYSSEHT--SNVPTHSPYSQPSSTFDAMSPAPVIPSNTDYPGPHHFEVTFQQSSTAKSATWT---------
------------------YSPMLKKLYCQIAKTCPIQIKVSSPPPPGTIIRAMPVYKKAEHVTEVVKRCPNH
ELGRDFND-----GQSAPASHLIRVEGNNLSQYVDDPVTGRQSVMVPYEPPQVGTEFTTILYNFMCNSSCVG
GMNRRPILIIITLETR-----DGQVLGRRSFEGRICACPGRDRKADEDHYREQQALNES---AAKNSNGNKR
T------FKQSPQGIPALGTGVKKRRHGEEEVYYVPVRGRENFEILMKIKESLELVELVPQQLVDSYRQQQ-
-----QQLLQRQSQLQTP--SSYGPV-LSPMNKVHGG-GINKLPSVNQLV-GQPAQHSSSTTPGLGP----M
GPGMLNSH------PMQPNGEMNGGHSSQS--MVSGSHCTPPPPYNPDPSLVSFLTGLGCPNCIDYFTSQGL
QNIYHLQNLSIEDLGALKIPEQYRMIIWRGLQELKQS-----------HDYGAQ-QLIRSS--SNASTIS--
IGSSGELQRQRVMEAVHFRVRHTITIPN-------R-------ADEWADFGFDLPDCKSR--KQSIKEEFTE
GEIN--------------------------------------------------------------------
------------------------------
>XP_025941433.1/1-649
------------------------------------------------------------------------
----------------------------------------------------------------------ME
PGAIYPLSDSPSVK--MSQSSPADEGTTFEHLWSTLEPDSTYFDLPPSNHTGS---------HEVSDRTEVT
MDVFQMRSM---NDSVM-------------------------------------------------------
--------------------------------------------------SQFNLLNNSMDQSIGS-RAAST
SPYNSEHT--SNVPTHSPYSQPSSTFDAMSPAPVIPSNTDYPGPHHFEVTFQQSSTAKSATWT---------
------------------YSPLLKKLYCQIAKTCPIQIKVSTPPPPGTIIRAMPVYKKAEHVTEVVKRCPNH
ELGRDFND-----GQSAPASHLIRVEGNNLSQYVDDPVTGRQSVMVPYEPPQVGTEFTTILYNFMCNSSCVG
GMNRRPILIIITLETR-----DGQVLGRRSFEGRICACPGRDRKADEDHYREQQALNES---AAKNGNANKR
T------FKQSPQGIPALGAGVKKRRHGEEEMYYVPVRGRENFEILMKIKESLELVELVPQQLVDSYRQQQ-
-----QQLLQRQSHLQTP--SSYGPV-LSPMNKVHGG-GINKLPSVNQLV-GQPPQHSSNSAPSLGP----M
GPGMLNSH------PMQPNGEMNGGHSSQS--MVSGSHCTPPPPYNPDPSLVSFLTGLGCPNCIDYFTSQGL
QNIYHLQNLSIEDLGALKIPEQYRMIIWRGLQDLKQS-----------HDYGAQ-QLIRSS--SNASTIS--
IGSSGELQRQRVMEAVHFRVRHTITIPN-------R-----SGADEWADFGFDLPDCKSR--KQSIKEEFTE
GEIN--------------------------------------------------------------------
------------------------------
>NXG38953.1/1-635
------------------------------------------------------------------------
------------------------------------------------------------------------
------------VK--MSQSSPADEGTTFEHLWSTLEPDSTYFDLPPSNHTGS---------HEVSNRTEVT
MDVFQMRSM---NDSVM-------------------------------------------------------
--------------------------------------------------SQFNLLNNSMDQSIGS-RAAST
SPYSSEHT--SNVPTHSPYSQPSSTFDAMSPAPVIPSNTDYPGPHHFEVTFQQSSTAKSATWT---------
------------------YSPLLKKLYCQIAKTCPIQIKVSPPPPPGTIVRAMPVYKKAEHVTEVVKRCPNH
ELGRDFND-----GQSAPASHLIRVEGNNLSQYVDDPVTGRQSVMVPYEPPQVGTEFTTILYNFMCNSSCVG
GMNRRPILIIITLETR-----DGQVLGRRSFEGRICACPGRDRKADEDHYREQQALNES---AAKNGNANKR
T------FKQSPQGIPALGAGIKKRRHGEEEMYYVPVRGRENFEILMKIKESLELVELVPQQLVDSYRQQQ-
-----QQLLQRQSHLQTP--SSYGPV-LSPMNKVHGG-GINKLPSVNQLV-GQPPQHSSGSAPSLGP----M
GPGMLNSH------PMQPNGEMNGGHSSQS--MVSGSHCTPPPPYNPDPSLVSFLTGLGCPNCIDYFTSQGL
QNIYHLQNLSIEDLGALKIPEQYRMIIWRGLQDLKQS-----------HDYGAQ-QLIRSS--SNASTIS--
IGSSGELQRQRVMEAVHFRVRHTITIPN-------R-----SGADEWADFGFDLPDCKSR--KQSIKEEFTE
GEIN--------------------------------------------------------------------
------------------------------
>NXT74698.1/1-634
------------------------------------------------------------------------
------------------------------------------------------------------------
-------------K--MSQSSPADEGTTFEHLWSTLEPDSTYFDLPPSSHTGS---------NEVSNRTEVT
MDVFQMRSM---NDSVM-------------------------------------------------------
--------------------------------------------------SQFNLLNNSMDQSIGS-RAAST
SPYSSEHT--SNVPTHSPYSQPSSTFDAMSPAPVIPSNTDYPGPHHFEVTFQQSSTAKSATWT---------
------------------YSPLLKKLYCQIAKTCPIQIKVSTPPPPGTIIRAMPVYKKAEHVTEVVKRCPNH
ELGRDFND-----GQSAPASHLIRVEGNNLSQYVDDPVTGRQSVMVPYEPPQVGTEFTTILYNFMCNSSCVG
GMNRRPILIIITLETR-----DGQVLGRRSFEGRICACPGRDRKADEDHYREQQALNES---AAKNGTASKR
T------FKQSPQGIPALGTGVKKRRHGEEEMYYVPVRGRDNFEFLMKIKESLELMELVPQQLVDSYRQQQ-
-----QQLLQRQSQLQTP--SSYGPV-LSPLNKVHGG-GINKLPSVNQLV-GQPAQHGSGSAPSLGP----M
GPGMLNTH------PMQPNGEMNGGHSSQS--MVSGSHCTPPPPYNPDPSLVSFLTGLGCPNCIDYFTSQGL
QNIYHLQNLSIEDLGALKIPEQYRMIIWRGLQELKQS-----------HDYGAQ-QLIRSS--SNASTIS--
IGSSGELQRQRVMEAVHFRVRHTITIPN-------R-----GAADEWADFGFDLPDCKSR--KQSIKEEFTE
GEIN--------------------------------------------------------------------
------------------------------
>NXV70734.1/1-635
------------------------------------------------------------------------
------------------------------------------------------------------------
------------VK--MSQSSPADEGTTFEHLWSTLEPDSTYFDLPPSSHTGS---------NEVSNRTEVT
MDVFQMRSM---NDSVM-------------------------------------------------------
--------------------------------------------------SQFNLLNSSMDQSIGS-RAAST
SPYSSEHT--SNVPTHSPYSQPSSTFDAMSPAPVIPSNTDYPGPHHFEVTFQQSSTAKSATWT---------
------------------YSPLLKKLYCQIAKTCPIQIKVSTPPPPGTIIRAMPVYKKAEHVTEVVKRCPNH
ELGRDFND-----GQSAPASHLIRVEGNNLSQYVDDPVTGRQSVMVPYEPPQVGTEFTTILYNFMCNSSCVG
GMNRRPILIIITLETR-----DGQVLGRRSFEGRICACPGRDRKADEDHYREQQALNES---AAKNGTASKR
T------FKQSPQGIPALGTGVKKRRHGEEEMYYVPVRGRENFEFLMKIKESLELVELVPQQLVDSYRQQQ-
-----QQLLQRQSQLQTP--SSYGPV-LSPMNKVHGG-GINKLPSVNQLV-GQPAQHGSGSAPSLGP----M
GPGMLNTH------PMQPNGEMNGGHSSQS--MVSGSHCTPPPPYNPDPSLVSFLTGLGCPNCIDYFTSQGL
QNIYHLQNLSIEDLGALKIPEQYRMIIWRGLQDLKQS-----------HDYGAQ-QLIRSS--SNASTIS--
IGSSGELQRQRVMEAVHFRVRHTITIPN-------R-----GGADEWADFGFDLPDCKSR--KQSIKEEFTE
GEIN--------------------------------------------------------------------
------------------------------
>NXI58028.1/1-636
------------------------------------------------------------------------
------------------------------------------------------------------------
------------VK--MSQASPADEGTTFEHLWSTLEPDSTYFDLPPSNHPGG---------NEVSNRTEVT
MDVFQMRSM---NDSVM-------------------------------------------------------
--------------------------------------------------SQFNLLNNSMDQSIGS-RAAST
SPYSSEHT--SNVPTHSPYSQPSSTFDAMSPAPVIPSNTDYPGPHHFEVTFQQSSTAKSATWT---------
------------------YSPLLKKLYCQIAKTCPIQIKVSTPPPPGTIIRAMPVYKKAEHVTEVVKRCPNH
ELGRDFND-----GQSAPASHLIRVEGNNLSQYVEDPVTGRQSVMVPYEPPQVGTEFTTILYNFMCNSSCVG
GMNRRPILIIITLETR-----DGQVLGRRSFEGRICACPGRDRKADEDHYREQQALNES---AAKNGNANKR
T------FKQSPQGIPALGTGVKKRRHGEEEMYYVPVRGRENFEILMKIKESLELVELVPQQLVDSYRQQQ-
----QQQLLQRQNQLQTP--SSYGPV-LSPMNQGHSG-GINKLPSVNQLV-GQPAQHSSGSAPSLGP----M
GPGMLNSH------PMQPNGEMNGGHSSQS--MVSGSHCTPPPPYNPDPSLVSFLTGLGCPNCIDYFTSQGL
QNIYHLQNLSIEDLGALKIPEQYRMIIWRGLQELKQS-----------HDYGAQ-QLIRSS--SNASTIS--
IGSSGELQRQRVMEAVHFRVRHTITIPN-------R-----GGADEWADFGFDLPDCKSR--KQSIKEEFTE
GEIN--------------------------------------------------------------------
------------------------------
>NXJ80511.1/1-636
------------------------------------------------------------------------
------------------------------------------------------------------------
------------VK--MSQSSPADEGTTFEHLWSTLEPDSTYFDLPPSNHTGS---------NEVSDRTEVT
MDVFQMRGM---NDSVM-------------------------------------------------------
--------------------------------------------------SQFNLLNNSMDQSIGS-RAAST
SPYSSEHT--SNVPTHSPYSQPSSTFDAMSPAPVIPSNTDYPGPHHFEVTFQQSSTAKSATWT---------
------------------YSPLLKKLYCQIAKTCPIQIKVSTPPPPGTIIRAMPVYKKAEHVTEVVKRCPNH
ELGRDFND-----GQSAPASHLIRVEGNNLSQYVDDPVTGRQSVMVPYEPPQVGTEFTTILYNFMCNSSCVG
GMNRRPILIIITLETR-----DGQVLGRRSFEGRICACPGRDRKADEDHYREQQALNES---AAKNGNANKR
T------FKQSPQGIPALGTGVKKRRHGEEEMYYVPVRGRENFEILMKIKESLELVELVPQQLVESYRQQQ-
-----QQLLQRQSQLQTS--ASYGPV-LSPMNKVHGT-GINKLPSVNQLV-GQPAQHGSGSAPGLGP----M
GPGMLNSH------PMQPNGEMNGGHSSQS--MVSGSHCTPPPPYNPDPSLVSFLTGLGCPNCIDYFTSQGL
QNIYHLQNLSIEDLGALKIPEQYRMIIWRGLQELKQS-----------HDYGAQ-QLIRSS-SSNASTIS--
IGSSGELQRQRVMEAVHFRVRHTITIPN-------R-----GAADEWADFGFDLPDCKSR--KQSIKEEFTE
GEIN--------------------------------------------------------------------
------------------------------
>XP_032863541.1/1-634
------------------------------------------------------------------------
------------------------------------------------------------------------
----------------MSQSSPADEGTTFEHLWSTLEPDSTYFDLPPSNHTGS---------NEVSNRTEVT
MDVFQMRSM---NDSVM-------------------------------------------------------
--------------------------------------------------SQFNLLNNSMDQSIGS-RAAST
SPYSSEHT--SNVPTHSPYSQPSSTFDAMSPAPVIPSNTDYPGPHHFEVTFQQSSTAKSATWT---------
------------------YSPLLKKLYCQIAKTCPIQMKVSTPPPPGTIIRAMPVYKKAEHVTEVVKRCPNH
ELGRDFND-----GQAAPASHLIRVEGNNLSQYVDDPVTGRQSVMVPYEPPQVGTEFTTILYNFMCNSSCVG
GMNRRPILIIITLETR-----DGQVLGRRSFEGRICACPGRDRKADEDHYREQQALNES---AAKNGNANKR
T------FKQSPQGIPALGTSIKKRRHGEEEMYYVPVRGRENFEILMKIKESLELVELVPQQLVDSYRQQQ-
-----QQLLQRQSQLQTP--SSYGPV-LSPMNKVHGGGGINKLPSVSQLV-GQPAQHSSSSTPSLGP----V
GPGMLNSH------PMQPNGEMNGGHSSQS--MVSGSHCTPPPPYNPDPSLVSFLTGLGCPNCIDYFTSQGL
QNIYHLQNLSIEDLGALKIPEQYRMIIWRGLQELKQS-----------HDYGAQ-QLIRSS--SNASTIS--
IGSSGELQRQRVMEAVHFRVRHTITIPN-------R-----GGADEWADFGFDLPDCKSR--KQSIKEEFTE
GEIN--------------------------------------------------------------------
------------------------------
>NXX11768.1/1-635
------------------------------------------------------------------------
------------------------------------------------------------------------
------------VK--MSQSSPADEGTTFEHLWSTLEPDSTYFDLPPSSHTGS---------NEVSNRTEVT
MDVFQMRSM---NDSVM-------------------------------------------------------
--------------------------------------------------SQFNLLNSSMDQSIGS-RAAST
SPYSSEHT--SNVPTHSPYSQPSSTFDAMSPAPVIPSNTDYPGPHHFEVTFQQSSTAKSATWT---------
------------------YSPLLKKLYCQIAKTCPIQIKVSTPPPPGTIIRAMPVYKKAEHVTEVVKRCPNH
ELGRDFND-----GQSAPASHLIRVEGNNLSQYVDDPVTGRQSVMVPYEPPQVGTEFTTILYNFMCNSSCVG
GMNRRPILIIITLETR-----DGQVLGRRSFEGRICACPGRDRKADEDHYREQQALNES---AAKNGTANKR
T------FKQSPQSIPALGTSVKKRRHGEEEMYYVPVRGRENFEILMKIKESLELVELVPQQLVDSYRQQQ-
-----QQLLQRQTQLQTP--SSYGPV-LSPMNKVHGG-GINKLPSVTQLV-GQPAQHGSGSAPGLGP----M
GPGMLNSH------PMQPNGEMNGGHSSQS--MVSGSQCTPPPPYNPDPSLVSFLTGLGCPNCIDYFTSQGL
QNIYHLQNLSIEDLGALKIPEQYRMIIWRGLQELKQS-----------HDYGAQ-QLIRSS--SNASTIS--
IGSSGELQRQRVMEAVHFRVRHTITIPN-------R-----GAADEWADFGFDLPDCKSR--KQSIKEEFTE
GEIN--------------------------------------------------------------------
------------------------------
>NXN42389.1/1-635
------------------------------------------------------------------------
------------------------------------------------------------------------
------------VK--MSQSSPADEGTTFEHLWSTLEPDSTYFDLPPSNHTGS---------NEVSNRTEVT
MDVFQMRSM---NDSVM-------------------------------------------------------
--------------------------------------------------SQFNLLNNSMDQSIGS-RAAST
SPYSSEHT--SNVPTHSPYSQPSSTFDAMSPAPVIPSNTDYPGPHHFEVTFQQSSTAKSATWT---------
------------------YSPLLKKLYCQIAKTCPIQIKVSTPPPPGTVIRAMPVYKKAEHVTEVVKRCPNH
ELGRDFND-----GQAAPASHLIRVEGNNLSQYVDDPVTGRQSVMVPYEPPQVGTEFTTILYNFMCNSSCVG
GMNRRPILIIITLETR-----DGQVLGRRSFEGRICACPGRDRKADEDHYREQQALNES---AAKNGNANKR
T------FKQSSQGIPALGTGVKKRRHGEEEMYYVPVRGRENFEILMKIKESLELVELVPQQLVDSYRQQQ-
-----QQLLQRQTQLQTP--SSYGPV-LSPMNKVHGG-GINKLPSVNQLV-GQPAQHGSGSAPSLGP----M
GPGMLNSH------PMQPNGEMNGGHSSQP--MVSGSHCTPPPPYNPDPSLVSFLTGLGCPNCIEYFTSQGL
QNIYHLQNLSIEDLGALKIPEQYRMIIWRGLQELKQS-----------HDYGAQ-QLIRSS--SNASTIS--
IGSSGELQRQRVMEAVHFRVRHTITIPN-------R-----GGADEWADFGFDLPDCKSR--KQSIKEEFTE
GEIN--------------------------------------------------------------------
------------------------------
>NWU47375.1/1-635
------------------------------------------------------------------------
------------------------------------------------------------------------
------------VK--MSQSSPADEGTTFEHLWSTLEPDSTYFDLPPSNHTGS---------NEVSNRTEVT
MDVFQMRSM---NDSVM-------------------------------------------------------
--------------------------------------------------SQFNLLNNSMDQSIGS-RAAST
SPYSSEHT--SNVPTHSPYSQPSSTFDAMSPAPVIPSNTDYPGPHHFEVTFQQSSTAKSATWT---------
------------------YSPLLKKLYCQIAKTCPIQIKVSTPPPPGTIIRAMPVYKKAEHVTEVVKRCPNH
ELGRDFND-----GQSAPASHLIRVEGNNLSQYVDDPVTGRQSVMVPYEPPQVGTEFTTILYNFMCNSSCVG
GMNRRPILIIITLEMR-----DGQVLGRRSFEGRICACPGRDRKADEDHYREQQALNES---AAKNGNANKR
T------FKQSSQGIPALGTGIKKRRHGEEEMYYVPVRGRENFEILMKIKESLELVELVPQQLVDSYRQQQ-
-----QQLLQRQTQLQTP--SSYGPV-LSPMNKVHGG-GINKLPSVNQLV-GQTAQHSSGSAPSLGP----M
GPGMLNSH------PMQPNGEMNGGHSSQP--MVSGSHCTPPPPYNPDPSLVSFLTGLGCPNCIDYFTSQGL
QNIYHLQNLSIEDLGALKIPEQYRMIIWRGLQELKQS-----------HDYGAQ-QLIRSS--SNASTIS--
IGSSGELQRQRVMEAVHFRVRHTITIPN-------R-----GGADEWADFGFDLPDCKSR--KQSIKEEFTE
GEIN--------------------------------------------------------------------
------------------------------
>NXN55151.1/1-635
------------------------------------------------------------------------
------------------------------------------------------------------------
------------VK--MSQSSPADEGTTFEHLWSTLEPDSTYFDLPPSNHTGS---------NEVSNRTEVT
MDVFQMRSM---NDSVM-------------------------------------------------------
--------------------------------------------------SQFNLLNNSMDQSIGS-RAAST
SPYSSEHT--SNVPTHSPYSQPSSTFDAMSPAPVIPSNTDYPGPHHFEVTFQQSSTAKSATWT---------
------------------YSPLLKKLYCQIAKTCPIQIKVSTPPPPGTIIRAMPVYKKAEHVTEVVKRCPNH
ELGRDFND-----GQSAPASHLIRVEGNNLSQYVDDPVTGRQSVMVPYEPPQVGTEFTTILYNFMCNSSCVG
GMNRRPILIIITLETR-----DGQVLGRRSFEGRICACPGRDRKADEDHYREQQALNES---AAKNGNANKR
T------FKQSPQGIPALGTGIKKRRHGEEEMYYVPVRGRENFEILMKIKESLELVELVPQQLVDSYRQQQ-
-----QQLLQRQTQLQTP--SSYGPV-LSPINKVHGG-GINKLPSVNQLV-GQPAQHGSGSAPGLGP----M
GPGMLNSH------PMQPNGEMNGGHSSQP--MVSGSHCTPPPPYNPDPSLVSFLTGLGCPNCIDYFTSQGL
QNIYHLQNLSIEDLGALKIPEQYRMIIWRGLQELKQS-----------HDYGAQ-QLIRSS--SNASTIS--
IGSSGELQRQRVMEAVHFRVRHTITIPN-------R-----GGADEWADFGFDLPDCKSR--KQSIKEEFTE
GEIN--------------------------------------------------------------------
------------------------------
>NWT37728.1/1-635
------------------------------------------------------------------------
------------------------------------------------------------------------
------------VK--MSQSSPADEGTTFEHLWSTLEPDSTYFDLPPSNHTGS---------NEVSDRTEVT
MDVFQMRSM---NDSVM-------------------------------------------------------
--------------------------------------------------SQFNLLNNSMDQSIGS-RAAST
SPYSSEHT--SNVPTHSPYSQPSSTFDAMSPAPVIPSNTDYPGPHHFEVTFQQSSTAKSATWT---------
------------------YSPLLKKLYCQIAKTCPIQIKVSTPPPPGTIIRAMPVYKKAEHVTEVVKRCPNH
ELGRDFND-----GQSAPASHLIRVEGNNLSQYVDDPVTGRQSVMVPYEPPQVGTEFTTILYNFMCNSSCVG
GMNRRPILIIITLETR-----DGQVLGRRSFEGRICACPGRDRKADEDHYREQQALNES---AAKNGNANKR
T------FKQSPQGIPALGTGIKKRRHGEEEMYYVPVRGRENFEILMKIKESLELVELVPQQLVDSYRQQQ-
-----QQLLQRQTQLQTP--SSYGPV-LSPMNKVHGG-GINKLPSVNQLV-GQPAQHGSGSAPGLGP----M
GPGMLNSH------PMQPNGEMNGGHSSQP--MVSGSHCTPPPPYNPDPSLVSFLTGLGCPNCIDYFTSQGL
QNIYHLQNLSIEDLGALKIPEQYRMIIWRGLQELKQS-----------HDYGAQ-QLIRSS--SNASTIS--
IGSSGELQRQRVMEAVHFRVRHTITIPN-------R-----GGADEWADFGFDLPDCKSR--KQSIKEEFTE
GEIN--------------------------------------------------------------------
------------------------------
>NXV41665.1/1-635
------------------------------------------------------------------------
------------------------------------------------------------------------
------------VK--MSQSSPADEGTTFEHLWSTLEPDSTYFDLPPSNPTGS---------NEVSNRTEVT
MDVFQMRSM---NDSVM-------------------------------------------------------
--------------------------------------------------SQFNLLNNSMDQSIGS-RAAST
SPYSSEHT--SNVPTHSPYSQPSSTFDAMSPAPVIPSNTDYPGPHHFEVTFQQSSTAKSATWT---------
------------------YSPLLKKLYCQIAKTCPIQIKVSTPPPPGTIIRAMPVYKKAEHVTEVVKRCPNH
ELGRDFND-----GQSAPASHLIRVEGNNLSQYVDDPVTGRQSVMVPYEPPQVGTEFTTILYNFMCNSSCVG
GMNRRPILIIITLETR-----DGQVLGRRSFEGRICACPGRDRKADEDHYREQQALNES---AAKNGNANKR
T------FKQSPQGIPALGTGIKKRRHGEEEMYYVPVRGRENFEILMKIKESLELVELVPQQLVDSYRQQQ-
-----QQLLQRQTQLQTP--SSYGPV-LSPMNKVHGG-GINKLPPVNQLV-GQPAQHGSGSAPSLGP----M
GPGMLNSH------PMQPNGEMNGGHSSQP--MVSGSHCTPPPPYNPDPSLVSFLTGLGCPNCIDYFTSQGL
QNIYHLQNLSIEDLGALKIPEQYRMIIWRGLQELKQS-----------HDYGAQ-QLIRSS--SNASTIS--
IGSSGELQRQRVMEAVHFRVRHTITIPN-------R-----GGADEWADFGFDLPDCKSR--KQSIKEEFTE
GEIN--------------------------------------------------------------------
------------------------------
>NXG89486.1/1-635
------------------------------------------------------------------------
------------------------------------------------------------------------
------------VK--MSQSSPADEGTTFEHLWSTLEPDSTYFDLPPSNHTGS---------SEVSNRTEVT
MDVFQMRSM---NDSVM-------------------------------------------------------
--------------------------------------------------SQFNLLNNSMDQSIGS-RAAST
SPYSSEHT--SNVPTHSPYSQPSSTFDAMSPAPVIPSNTDYPGPHHFEVTFQQSSTAKSATWT---------
------------------YSPLLKKLYCQIAKTCPIQIKVSTPPPPGTIIRAMPVYKKAEHVTEVVKRCPNH
ELGRDFND-----GQSAPASHLIRVEGNNLSQYVDDPVTGRQSVMVPYEPPQVGTEFTTILYNFMCNSSCVG
GMNRRPILIIITLETR-----DGQVLGRRSFEGRICACPGRDRKADEDHYREQQALNES---AAKNGNANKR
T------FKQSPQGIPALGTGIKKRRHGEEEMYYVPVRGRENFEILMKIKESLELVELVPQQLVDSYRQQQ-
-----QQLLQRQTQLQTP--SSYGPV-LSPMNKVHGG-GINKLPSVNQLV-GQPAQHGSSSAPSLGP----M
GPGMLNSH------PMQPNGEMNGGHSSQP--MVSGSHCTPPPPYNPDPSLVSFLTGLGCPNCIDYFTSQGL
QNIYHLQNLSIEDLGALKIPEQYRMVIWRGLQELKQS-----------HDYGAQ-QLIRSS--SNASTIS--
IGSSGELQRQRVMEAVHFRVRHTITIPN-------R-----GGADEWADFGFDLPDCKSR--KQSIKEEFTE
GEIN--------------------------------------------------------------------
------------------------------
>NWR59683.1/1-635
------------------------------------------------------------------------
------------------------------------------------------------------------
------------LK--MSQSSPADEGTTFEHLWSTLEPDSTYFDLPPSNHTGD---------NEVSNRTEVT
MDVFQMRSM---NDSVM-------------------------------------------------------
--------------------------------------------------SQFNLLNNSMDQSIGS-RAAST
SPYSSEHT--SNVPTHSPYSQPSSTFDAMSPAPVIPSNTDYPGPHHFEVTFQQSSTAKSATWT---------
------------------YSPLLKKLYCQIAKTCPIQIKVSTPPPPGTIIRAMPVYKKAEHVTEVVKRCPNH
ELGRDFND-----GQSAPASHLIRVEGNNLSQYVDDPVTGRQSVMVPYEPPQVGTEFTTILYNFMCNSSCVG
GMNRRPILIIITLETR-----DGQVLGRRSFEGRICACPGRDRKADEDHYREQQALNES---AAKNGNANKR
T------FKQSPQGIPALGTGVKKRRHGEEEMYYVPVRGRENFEILMKIKESLELVELVPQQLVESYRQQQ-
-----QQLLQRQSQLQAP--SSYGPV-LSPINKVHGG-GINKLPSVNQLV-GQPAQHSASSAPSLAP----M
GPGMLNSH------PMQPNGEINGGHSSQS--MVSGSHCTPPPPYNPDPSLVSFLTGLGCPNCIDYFTSQGL
QNIYHLQNLSIEDLGALKIPEQYRMIIWRGLQELKQS-----------HDYGAQ-QLIRSS--SNASTIS--
IGSSGELQRQRVMEAVHFRVRHTITIPN-------R-----GGADDWADFGFDLPDCKSR--KQSIKEEFTE
GEIN--------------------------------------------------------------------
------------------------------
>NWU93816.1/1-634
------------------------------------------------------------------------
------------------------------------------------------------------------
-------------K--MSQSSPADEGTTFEHLWSTLEPDSTYFDLPPSNHTGD---------NEVSDRTEVT
MDVFQMRSM---NDSVM-------------------------------------------------------
--------------------------------------------------SQFNLLNNSMDQSIGS-RAAST
SPYSSEHT--SNVPTHSPYSQPSSTFDAMSPAPVIPSNTDYPGPHHFEVTFQQSSTAKSATWT---------
------------------YSPLLKKLYCQIAKTCPIQIKVSTPPPPGTIIRAMPVYKKAEHVTEVVKRCPNH
ELGRDFND-----GQSAPASHLIRVEGNNLSQYVDDPVTGRQSVMVPYEPPQVGTEFTTILYNFMCNSSCVG
GMNRRPILIIITLETR-----DGQVLGRRSFEGRICACPGRDRKADEDHYREQQALNES---AAKNGSASKR
T------FKQSPQGIPALGTGIKKRRHGEEEMYYVPVRGRENFEILMKIKESLELVELVPQQLVDSYRQQQ-
-----QQLLQRQSQLQSP--SSYGPV-LSPMNKVHGG-GINKLPSVNQLV-GQPAQHGSSSAPSLGP----M
GPGMLNSH------PMQPNGEMNGGHSSQS--MVSGSHCTPPPPYNPDPSLVSFLTGLGCPNCIDYFTSQGL
QNIYHLQNLSIEDLGALKIPEQYRMIIWRGLQELKQS-----------HDYGAQ-QLIRSS--SNASTIS--
IGSSGELQRQRVMEAVHFRVRHTITIPN-------R-----GAADDWADFGFDLPDCKSR--KQSIKEEFTE
GEIN--------------------------------------------------------------------
------------------------------
>NXI96062.1/1-634
------------------------------------------------------------------------
------------------------------------------------------------------------
-------------K--MSQSSPADEGTTFEHLWSTLEPDSTYFDLPPSNHPGS---------NEVSNRTEVT
MDVFQMRSM---NDSVM-------------------------------------------------------
--------------------------------------------------SQFNLLNNSMDQSIGS-RAAST
SPYSSEHT--SNVPTHSPYSQPSSTFDAMSPAPVIPSNTDYPGPHHFEVTFQQSSTAKSATWT---------
------------------YSPLLKKLYCQIAKTCPIQIKVSTPPPPGTIIRAMPVYKKAEHVTEVVKRCPNH
ELGRDFND-----GQAAPASHLIRVEGNNLSQYVDDPVTGRQSVMVPYEPPQVGTEFTTILYNFMCNSSCVG
GMNRRPILIIITLETR-----DGQVLGRRSFEGRICACPGRDRKADEDHYREQQALNES---AAKNGNANKR
T------FKQSPQGIPALGAGVKKRRHGEEEMYYVPVRGRENFEILMKIKESLELMELVPQQLVDSYRQQQ-
-----QQLLQRQSQLQPP--SSYGPV-LSPMNKVHGA-GINKLPSVNQLV-GQPAQHSSGSAPGLGP----M
GPGMLNSH------PMQANGEMNGGHSSQS--MVSGSHCTPPPPYNPDPSLVSFLTGLGCPNCIDYFTSQGL
QNIYHLQNLSIEDLGALKIPEQYRMIIWRGLQELKQS-----------HDYGAQ-QLIRSS--SNASTIS--
IGSSGELQRQRVMEAVHFRVRHTITIPN-------R-----GGADEWADFGFDLPDCKSR--KQSIKEEFTE
GEIN--------------------------------------------------------------------
------------------------------
>NXI72005.1/1-636
------------------------------------------------------------------------
------------------------------------------------------------------------
------------VK--MSQSSPADEGTTFEHLWSTLEPDSTYFDLPPSNHTGS---------NEVSNRTEVT
MDVFQMRGM---NDSVM-------------------------------------------------------
--------------------------------------------------SQFNLLNNSMDQSIGS-RAAST
SPYNSEHT--SNVPTHSPYSQPSSTFDAMSPAPVIPSNTDYPGPHHFEVTFQQSSTAKSATWT---------
------------------YSPLLKKLYCQIAKTCPIQIKVSTPPPPGTIIRAMPVYKKAEHVTEVVKRCPNH
ELGRDFND-----GQSAPASHLIRVEGNNLSQYVDDPVTGRQSVMVPYEPPQVGTEFTTILYNFMCNSSCVG
GMNRRPILIIITLEMR-----DGQVLGRRSFEGRICACPGRDRKADEDHYREQQALNES---AAKNGNANKR
T------FKQSPQGIPALGTGIKKRRHGEEEMYYVPVRGRENFEILMKIKESLELVELVPQQLVDSYRQQQ-
-----QQLLQRQSQLQTP--SSYGPV-LSPMNKVHGG-GINKLPSVNQLVPGQPPQHSSSSAPSLGP----M
GPGMLNSH------PMQPNGEMNGGHSSQS--MVSGSHCTPPPPYNPDPSLVSFLTGLGCPNCIDYFTSQGL
QNIYHLQNLSIEDLGALKIPEQYRMIIWRGLQELKQS-----------HDYGAQ-QLIRSS--SNASTIS--
IGSSGELQRQRVMEAVHFRVRHTITIPN-------R-----GGADEWADFGFDLPDCKSR--KQSIKEEFTE
GEIN--------------------------------------------------------------------
------------------------------
>NXS50070.1/1-635
------------------------------------------------------------------------
------------------------------------------------------------------------
------------VK--MSQSSPADEGTTFEHLWSTLEPDSTYFDLSPSDHTGS---------NEVSNRTEVT
MDVFQMRSM---NDSVM-------------------------------------------------------
--------------------------------------------------SQFNLLNNSMDQSIGS-RAAST
SPYSSEHT--SNVPTHSPYSQPSSTFDAMSPAPVIPSNTDYPGPHHFEVTFQQSSTAKSATWT---------
------------------YSPLLKKLYCQIAKTCPIQIKVSTPPPPGTIIRAMPVYKKAEHVTEVVKRCPNH
ELGRDFND-----GQSAPASHLIRVEGNNLSQYVDDPVTGRQSVMVPYEPPQVGTEFTTILYNFMCNSSCVG
GMNRRPILIIITLETR-----DGQVLGRRSFEGRICACPGRDRKADEDHYREQQALNES---AAKNGNANKR
T------FKQSPQGIPALGTGIKKRRHGEEEMYYVPVRGRENFEILMKIKESLELVELVPQQLVDSYRQQQ-
-----QQLLQRQSQLQTP--SSYGPV-LSPMNKVHGG-GINKLPSVNQLV-GQPAQHSSGPAPSLGP----M
GPGMLNSH------PMQPNGEMNGGHSSQS--MVSGSHCTPPPPYNPDPSLVSFLTGLGCPNCIDYFTSQGL
QNIYHLQNLSIEDLGALKIPEQYRMIIWRGLQELKQS-----------HDYGAQ-QLIRSS--SNASTIS--
IGSSGELQRQRVMEAVHFRVRHTITIPN-------R-----GGADEWADFGFDLPDCKSR--KQSIKEEFTE
GEIN--------------------------------------------------------------------
------------------------------
>NXX58906.1/1-635
------------------------------------------------------------------------
------------------------------------------------------------------------
------------VK--MSQSSPADEGTTFEHLWSTLEPDSTYFDLSPSDHTGS---------NEVSNRTEVT
MDVFQMRSM---NDSVM-------------------------------------------------------
--------------------------------------------------SQFNLLNNSMDQSIGS-RAAST
SPYSSEHT--SNVPTHSPYSQPSSTFDAMSPAPVIPSNTDYPGPHHFEVTFQQSSTAKSATWT---------
------------------YSPLLKKLYCQIAKTCPIQIKVSTPPPPGTIIRAMPVYKKAEHVTEVVKRCPNH
ELGRDFND-----GQSAPASHLIRVEGNNLSQYVDDPVTGRQSVMVPYEPPQVGTEFTTILYNFMCNSSCVG
GMNRRPILIIITLETR-----DGQVLGRRSFEGRICACPGRDRKADEDHYREQQALNES---AAKNGNANKR
T------FKQSPQGIPALGTGVKKRRHGDEETYYVPVRGRENFEILMKIKESLELVELVPQQLVDSYRQQQ-
-----QQLLQRQSQLQTP--SSYGPV-LSPMNKVHGG-GINKLPSVNQLV-GQPAQHSSGPAPSLGP----M
GPGMLNSH------PMQPNGEMNGGHSSQS--MVSGSHCTPPPPYNPDPSLVSFLTGLGCPNCIDYFTSQGL
QNIYHLQNLSIEDLGALKIPEQYRMIIWRGLQELKQS-----------HDYGAQ-QLIRSS--SNASTIS--
IGSSGELQRQRVMEAVHFRVRHTITIPN-------R-----GGADEWADFGFDLPDCKSR--KQSIKEEFTE
GEIN--------------------------------------------------------------------
------------------------------
>NXQ81578.1/1-635
------------------------------------------------------------------------
------------------------------------------------------------------------
------------VK--MSQPSPADEGTTFEHLWSTLEPDSTYFDLPPSDHTDS---------NEVSNRTEVT
MDVFQMRSM---NDSVM-------------------------------------------------------
--------------------------------------------------SQFNLLNNSMDQSIGS-RAAST
SPYSSEHT--SNVPTHSPYSQPSSTFDAMSPAPVIPSNTDYPGPHHFEVTFQQSSTAKSATWT---------
------------------YSPLLKKLYCQIAKTCPIQIKVSTPPPPGTIVRAMPVYKKAEHVTEVVKRCPNH
ELGRDFND-----GQSAPASHLIRVEGNNLSQYVDDPVTGRQSVMVPYEPPQVGTEFTTILYNFMCNSSCVG
GMNRRPILIIITLETR-----DGQVLGRRSFEGRICACPGRDRKADEDHYREQQALNES---TAKNGNANKR
T------FKQSPQGIPALGAGVKKRRHGEEEMYYVPVRGRENFEILMKIKESLELVELVPQQLVDSYRQQQ-
-----QQLLQRQSQLQTP--SSYGPV-LSPMNKVHGG-GINKLPSVNQLV-GQPAQHGSGSAPGLGP----M
GPGMLNSH------PMQPNGEMNGGHSSQS--MVSGSHCTPPPPYNPDPSLVSFLTGLGCPNCIDYFTSQGL
QNIYHLQNLSIEDLGALKIPEQYRMIIWRGLQELKQS-----------HDYGAQ-QLIRSS--SNASTIS--
IGSSGELQRQRVMEAVHFRVRHTITIPN-------R-----GGADEWADFGFDLPDCKSR--KQSIKEEFTE
GEIN--------------------------------------------------------------------
------------------------------
>NXW53052.1/1-635
------------------------------------------------------------------------
------------------------------------------------------------------------
------------VK--MSQASPADEGTTFEHLWSTLEPDSTYFDLPPSNHTGG---------NEVSNRTEVT
MDVFQMRSM---NDSVM-------------------------------------------------------
--------------------------------------------------SQFNLLNNSMDQSIGS-RAAST
SPYSSEHT--SNVPTHSPYSQPSSTFDAMSPAPVIPSNTDYPGPHHFEVTFQQSSTAKSATWT---------
------------------YSPLLKKLYCQIAKTCPIQIKVSTPPPPGTIIRAMPVYKKAEHVTEVVKRCPNH
ELGRDFND-----GQSAPASHLIRVEGNNLSQYVDDPVTGRQSVMVPYEPPQVGTEFTTILYNFMCNSSCVG
GMNRRPILIIITLETR-----DGQVLGRRSFEGRICACPGRDRKADEDHYREQQALNES---AAKNGNANKR
T------FKQSPQGIPALGTGVKKRRHGEEEMYYVPVRGRENFEILMKIKESLELVELVPQQLVDSYRQQQ-
-----QQLLQRQSQLQTP--SSYGPV-LSPMNKVHGG-GINKLPSVNQLV-GQPAQHSSSSAPSLGP----M
GPGMLNSH------PMQPNGEMNGGHSSQS--MVSGSHCTPPPPYNPDPSAVSFLTGLGCPNCIDYFTSQGL
QNIYHLQNLSIEDLGALKIPEQYRMIIWRGLQELKQS-----------HDYGAQ-QLIRSS--SNASTIS--
IGSSGELQRQRVMEAVHFRVRHTITIPN-------R-----GGADDWADFGFDLPDCKSR--KQSIKEEFTE
GEIN--------------------------------------------------------------------
------------------------------
>NXK05787.1/1-635
------------------------------------------------------------------------
------------------------------------------------------------------------
------------VK--MSQSSPADEGTTFEHLWSTLEPDSTYFDLPPSNHTGS---------NEVSNRTEVT
MDVFQMRSM---NDSVM-------------------------------------------------------
--------------------------------------------------SQFNLLNNSMDQSIGS-RAAST
SPYSSEHT--SNVPTHSPYSQPSSTFDAMSPAPVIPSNTDYPGPHHFEVTFQQSSTAKSATWT---------
------------------YSPLLKKLYCQIAKTCPIQIKVSTPPPPGTIIRAMPVYKKAEHVTEVVKRCPNH
ELGRDFND-----GQSAPASHLIRVEGNNLSQYVDDPVTGRQSVMVPYEPPQVGTEFTTILYNFMCNSSCVG
GMNRRPILIIITLETR-----DGQVLGRRSFEGRICACPGRDRKADEDHYREQQALNES---AAKNGTANKR
T------FKQSPQGIPALSTGVKKRRHGEEEMYYVPVRGRENFEILMKIKESLELVELVPQQLVDSYRQQQ-
-----QQLLQRQSQLQTP--SSYGPV-LSPMNKVHSG-GINKLPSVNQLV-GQPAQHSSGSAPSLGP----M
GPGMLNSH------PMQPNGEMNGGHSSQS--MVSGSHCTPPPPYNPDPSLVSFLTGLGCPNCIDYFTSQGL
QNIYHLQNLSIEDLGALKIPEQYRMIIWRGLQELKQS-----------HDYGAQ-QLIRSS--SNASTIS--
IGSSGELQRQRVMEAVHFRVRHTITIPN-------R-----GGADEWADFGFDLPDCKSR--KQSIKEEFTE
GEIN--------------------------------------------------------------------
------------------------------
>NXL42405.1/1-635
------------------------------------------------------------------------
------------------------------------------------------------------------
------------VK--MSQSSPADEGTTFEHLWSTLEPDSTYFDLPPSNHTGS---------NEDSNRTEVT
MDVFQMRNM---NDSVM-------------------------------------------------------
--------------------------------------------------SQFNLLNNSMDQSIGS-RAAST
SPYSSEHT--SNVPTHSPYSQPSSTFDAMSPAPVIPSNTDYPGPHHFEVTFQQSSTAKSATWT---------
------------------YSPLLKKLYCQIAKTCPIQIKVSTPPPPGTIIRAMPVYKKAEHVTEVVKRCPNH
ELGRDFND-----GQSAPASHLIRVEGNNLSQYVDDPVTGRQSVMVPYEPPQVGTEFTTILYNFMCNSSCVG
GMNRRPILIIITLETR-----DGQVLGRRSFEGRICACPGRDRKADEDHYREQQALNES---AAKNGNANKR
T------FKQSPQGIPALGAGVKKRRHGEEEMYYVPVRGRENFEILMKIKESLELVELVPQQLVDSYRQQQ-
-----QQLLQRQSQLQTP--SSYGPV-LSPMNKVHGG-GINKLPPVNQLV-GQPAQHSSSSAPSLGP----M
GPGMLNSH------PMQPNGEMNGGHASQS--MVSGSHCTPPPPYNPDPSLVSFLTGLGCPNCIDYFTSQGL
QNIYHLQNLSIEDLGALKIPEQYRMIIWRGLQELKQS-----------HDYGAQ-QLIRSS--SNASTIS--
IGSSGELQRQRVMEAVHFRVRHTITIPN-------R-----GGADEWADFGFDLPDCKSR--KQSIKEEFTE
GEIN--------------------------------------------------------------------
------------------------------
>NXW24843.1/1-635
------------------------------------------------------------------------
------------------------------------------------------------------------
------------AK--MSQSSPADEGTTFEHLWSTLEPDSTYFDLPPSNHTGS---------NEVSNRTEVT
MDVFQMRSM---NDSVM-------------------------------------------------------
--------------------------------------------------SQFNLLNNSMDQSIGS-RAAST
SPYSSEHT--SNVPTHSPYSQPSSTFDAMSPAPVIPSNTDYPGPHHFEVTFQQSSTAKSATWT---------
------------------YSPLLKKLYCQIAKTCPIQIKVSTPPPPGTIIRAMPVYKKAEHVTEVVKRCPNH
ELGRDFND-----GQSAPASHLIRVEGNNLSQYVDDPVTGRQSVMVPYEPPQVGTEFTTILYNFMCNSSCVG
GMNRRPILIIITLETR-----DGQVLGRRSFEGRICACPGRDRKADEDHYREQQALNES---AAKNGNANKR
T------FKQSPQGIPALGTGIKKRRHGEEEMYYVPVRGRENFEILMKIKESLELVELVPQQLVDSYRQQQ-
-----QQLLQRQSQLQTP--SSYGPV-LSPMNKVHGG-GLNKLPSVNQLV-GQPAQHSTSSAPSLGP----M
GPGMLNSH------PMQPNGEMNGGHSSQS--MVSGSHCTPPPPYNPDPSLVSFLTGLGCPNCIDYFTSQGL
QNIYHLQNLSIEDLGALKIPEQYRMIIWRGLQELKQS-----------HDYGAQ-QLIRSS--SNASTIS--
IGSSGELQRQRVMEAVHFRVRHTITIPN-------R-----GGADEWADFGFDLPDCKSR--KQSIKEEFTE
GEIN--------------------------------------------------------------------
------------------------------
>XP_029874169.1/1-656
------------------------------------------------------------------------
---------------------------MKDWR-------------------------WI-----------PL
QKVIYPLSDSPSAK--MSQSSPADEGTTFEHLWSTLEPDSTYFDLPPSNHTGS---------NEVSNRTEVT
MDVFQMRSM---NDSVM-------------------------------------------------------
--------------------------------------------------SQFNLLNNSMDQSIGS-RAAST
SPYSSEHT--SNVPTHSPYSQPSSTFDAMSPAPVIPSNTDYPGPHHFEVTFQQSSTAKSATWT---------
------------------YSPLLKKLYCQIAKTCPIQIKVSTPPPPGTIIRAMPVYKKAEHVTEVVKRCPNH
ELGRDFND-----GQSAPASHLIRVEGNNLSQYVDDPVTGRQSVMVPYEPPQVGTEFTTILYNFMCNSSCVG
GMNRRPILIIITLETR-----DGQVLGRRSFEGRICACPGRDRKADEDHYREQQALNES---AAKNGNANKR
T------FKQSPQGIPALGTGIKKRRHGEEEMYYVPVRGRENFEILMKIKESLELVELVPQQLVDSYRQQQ-
-----QQLLQRQSQLQTP--SSYGPV-LSPMNKVHGG-GLNKLPSVNQLV-GQPAQHSSGSAPSLGP----M
GPGMLNSH------PMQPNGEMNGGHSSQS--MVSGSHCTPPPPYNPDPSLVSFLTGLGCPNCIDYFTSQGL
QNIYHLQNLSIEDLGALKIPEQYRMIIWRGLQELKQS-----------HDYGAQ-QLIRSS--SNASTIS--
IGSSGELQRQRVMEAVHFRVRHTITIPN-------R-----GGADEWADFGFDLPDCKSR--KQSIKEEFTE
GEIN--------------------------------------------------------------------
------------------------------
>NWZ58252.1/1-635
------------------------------------------------------------------------
------------------------------------------------------------------------
------------AK--MSQSSPADEGTTFEHLWSTLEPDSTYFDLPPSNHTGS---------NEVSNRTEVT
MDVFQMRSM---NDSVM-------------------------------------------------------
--------------------------------------------------SQFNLLNNSMDQSIGS-RAAST
SPYSSEHT--SNVPTHSPYSQPSSTFDAMSPAPVIPSNTDYPGPHHFEVTFQQSSTAKSATWT---------
------------------YSPLLKKLYCQIAKTCPIQIKVSTPPPPGTIIRAMPVYKKAEHVTEVVKRCPNH
ELGRDFND-----GQSAPASHLIRVEGNNLSQYVDDPVTGRQSVMVPYEPPQVGTEFTTILYNFMCNSSCVG
GMNRRPILIIITLETR-----DGQVLGRRSFEGRICACPGRDRKADEDHYREQQALNES---AAKNGNANKR
T------FKQSPQGIPALGTGIKKRRHGEEEMYYVPVRGRENFEILMKIKESLELVELVPQQLVDSYRQQQ-
-----QQLLQRQSQLQTP--SSYGPV-LSPMNKVHGG-GLNKLPSVNQLV-GQPAQHSSGSAPSLGP----M
GPGMLNSH------PMQPNGEMNGGHSSQS--MVSGSHCTPPPPYNPDPSLVSFLTGLGCPNCIDYFTSQGL
QNIYHLQNLSIEDLGALKIPEQYRMIIWRGLQELKQS-----------HDYGAQ-QLIRSS--SNASTIS--
IGSSGELQRQRVMEAVHFRVRHTITIPN-------R-----GGADEWADFGFDLPDCKSR--KQSIKEEFTE
GEIN--------------------------------------------------------------------
------------------------------
>NXJ55541.1/1-635
------------------------------------------------------------------------
------------------------------------------------------------------------
------------AK--MSQSSPADEGTTFEHLWSTLEPDSTYFDLPPSNHTGS---------NEVSNRTEVT
MDVFQMRSM---NDSVM-------------------------------------------------------
--------------------------------------------------SQFNLLNNSMDQSIGS-RAAST
SPYSSEHT--SNVPTHSPYSQPSSTFDAMSPAPVIPSNTDYPGPHHFEVTFQQSSTAKSATWT---------
------------------YSPLLKKLYCQIAKTCPIQIKVSTPPPPGTIIRAMPVYKKAEHVTEVVKRCPNH
ELGRDFND-----GQSAPASHLIRVEGNNLSQYVDDPVTGRQSVMVPYEPPQVGTEFTTILYNFMCNSSCVG
GMNRRPILIIITLETR-----DGQVLGRRSFEGRICACPGRDRKADEDHYREQQALNES---AAKNGNANKR
T------FKQSPQGIPALGTGIKKRRHGEEEMYYVPVRGRENFEILMKIKESLELVELVPQQLVDSYRQQQ-
-----QQLLQRQSQLQTP--SSYGPV-LSPMNKVHGG-GLNKLPSVNQLV-GQPVQHSSGSAPSLGP----M
GPGMLNSH------PMQPNGEMNGGHSSQS--MVSGSHCTPPPPYNPDPSLVSFLTGLGCPNCIDYFTSQGL
QNIYHLQNLSIEDLGALKIPEQYRMIIWRGLQELKQS-----------HDYGAQ-QLIRSS--SNASTIS--
IGSSGELQRQRVMEAVHFRVRHTITIPN-------R-----GGADEWADFGFDLPDCKSR--KQSIKEEFTE
GEIN--------------------------------------------------------------------
------------------------------
>NWS69547.1/1-635
------------------------------------------------------------------------
------------------------------------------------------------------------
------------VK--MSQSSPADEGATFEHLWSTLEPDSTYFDLPPSNHTGS---------NEVSNRTEVT
MDVFQMRSM---NDSVM-------------------------------------------------------
--------------------------------------------------SQFNLLNNSMDQSIGS-RAAST
SPYSSEHT--SNVPTHSPYSQPSSTFDAMSPAPVIPSNTDYPGPHHFEVTFQQSSTAKSATWT---------
------------------YSPLLKKLYCQIAKTCPIQIKVSTPPPPGTIIRAMPVYKKAEHVTEVVKRCPNH
ELGRDFND-----GQSAPASHLIRVEGNNLSQYVDDPVTGRQSVMVPYEPPQVGTEFTTILYNFMCNSSCVG
GMNRRPILIIITLETR-----DGQVLGRRSFEGRICACPGRDRKADEDHYREQQALNES---AAKNGNANKR
T------FKQSPQGIPALGAGIKKRRHGEEEMFYVPVRGRENFEILMKIKESLELVELVPQQLVDSYRQQQ-
-----QQLLQRQSQLQTP--SSYGPV-LSPMNKVHSG-GINKLPSVNQLV-GQPAQHGSGSAPSLGP----M
GPGMLNSH------PMQPNGEMNGGHSSQS--MVSGSHCTPPPPYNPDPSLVSFLTGLGCPNCIDYFTSQGL
QNIYHLQNLSIEDLGALKIPEQYRMIIWRGLQELKQS-----------HDYGAQ-QLIRSS--SNASTIS--
IGSSGELQRQRVMEAVHFRVRHTITIPN-------R-----GGADEWADFGFDLPDCKSR--KQSIKEEFTE
GEIN--------------------------------------------------------------------
------------------------------
>NWI26228.1/1-635
------------------------------------------------------------------------
------------------------------------------------------------------------
------------VK--MSQSSPADEGTTFEHLWSTLEPDSTYFDLPPSNHTGS---------NEVSNRTEVT
MDVFQMRSM---NDSVM-------------------------------------------------------
--------------------------------------------------SQFNLLNNSMDQSIGS-RAAST
SPYSSEHT--SNVPTHSPYSQPSSTFDAMSPAPVIPSNTDYPGPHHFEVTFQQSSTAKSATWT---------
------------------YSPLLKKLYCQIAKTCPIQIKVSTPPPPGTIVRAMPVYKKAEHVTEVVKRCPNH
ELGRDFND-----GQSAPASHLIRVEGNNLSQYVDDPVTGRQSVMVPYEPPQVGTEFTTILYNFMCNSSCVG
GMNRRPILIIITLETR-----DGQVLGRRSFEGRICACPGRDRKADEDHYREQQALNES---AAKNGNANKR
T------FKQSPQGIPALGASVKKRRHGEEEMYYVPVRGRENFEILMKIKESLELVELVPQQLVDSYRQQQ-
-----QQLLQRQSQLQTP--SSYGPV-LSPMNKVHGG-GINKLPSVNQLV-GQPAQHSSGSAPSLGP----M
GPGMLNSH------PMQPNGEMNGGHSSQS--MVSGSHCTPPPPYNPDPSLVSFLTGLGCPNCIDYFTSQGL
QNIYHLQNLSIEDLGALKIPEQYRMIIWRGLQELKQS-----------HDYGAQ-QLIRSS--SNASTIS--
IGSSGELQRQRVMEAVHFRVRHTITIPN-------R-----GGADEWADFGFDLPDCKSR--KQSIKEEFTE
GEIN--------------------------------------------------------------------
------------------------------
>NXC75400.1/1-635
------------------------------------------------------------------------
------------------------------------------------------------------------
------------VK--MSQSSPADEGTTFEHLWSTLEPDSTYFDLPPSNHTGS---------SEVSNRTEVT
MDIFQMRSM---NDSVM-------------------------------------------------------
--------------------------------------------------SQFNLLNNSMDQSIGS-RAAST
SPYSSEHT--SNVPTHSPYSQPSSTFDAMSPAPVIPSNTDYPGPHHFEVTFQQSSTAKSATWT---------
------------------YSPLLKKLYCQIAKTCPIQIKVSTPPPPGTIIRAMPVYKKAEHVTEVVKRCPNH
ELGRDFND-----GQSAPASHLIRVEGNNLSQYVDDPVTGRQSVMVPYEPPQVGTEFTTILYNFMCNSSCVG
GMNRRPILIIITLETR-----DGQVLGRRSFEGRICACPGRDRKADEDHYREQQALNES---AAKNGNANKR
T------FKQSPQGIPALGAGVKKRRHGEEEMYYVPVRGRENFEILMKIKESLELVELVPQQLVDSYRQQQ-
-----QQLLQRQSQLQTP--SSYGPV-LSPMNKVHSG-GINKLPSVNQLV-GQPAQHSSSSAPGLGP----M
GPGMLNSH------PMQPNGEMNGGHSSQS--MVSGSHCTPPPPYNPDPSLVSFLTGLGCPNCIDYFTSQGL
QNIYHLQNLSIEDLGALKIPEQYRMIIWRGLQELKQS-----------HDYGAQ-QLIRSS--SNASTIS--
IGSSGELQRQRVMEAVHFRVRHTITIPN-------R-----GGADEWADFGFDLPDCKSR--KQSIKEEFTE
GEIN--------------------------------------------------------------------
------------------------------
>NXT89293.1/1-635
------------------------------------------------------------------------
------------------------------------------------------------------------
------------VK--MSQSSPADEGTTFEHLWSTLEPDSTYFDLPPSNHTGS---------NEVSNRTEVT
MDVFQMRSM---NDSVM-------------------------------------------------------
--------------------------------------------------SQFNLLNNSMDQSIGS-RAAST
SPYSSEHT--SNVPTHSPYSQPSSTFDAMSPAPVIPSNTDYPGPHHFEVTFQQSSTAKSATWT---------
------------------YSPLLKKLYCQIAKTCPIQIKVSTPPPPGTIIRAMPVYKKAEHVTEVVKRCPNH
ELGRDFND-----GQSAPASHLIRVEGNNLSQYVDDPVTGRQSVMVPYEPPQVGTEFTTILYNFMCNSSCVG
GMNRRPILIIITLETR-----DGQVLGRRSFEGRICACPGRDRKADEDHYREQQALNES---AAKNGNANKR
T------FKQSPQGIPALGAGVKKRRHGEEEMYYVPVRGRENFEILMKIKESLELVELVPQQLVDSYRQQQ-
-----QQLLQRQSQLQTP--SSYGPV-LSPMNKVHSG-GINKLPSVNQLV-GQPAQHSSSSAPGLGP----M
GPGMLNSH------PMQPNGEMNGGHSSQS--MVSGSHCTPPPPYNPDPSLVSFLTGLGCPNCIDYFTSQGL
QNIYHLQNLSIEDLGALKIPEQYRMIIWRGLQELKQS-----------HDYGAQ-QLIRSS--SNASTIS--
IGSSGELQRQRVMEAVHFRVRHTITIPN-------R-----GGADEWADFGFDLPDCKSR--KQSIKEEFTE
GEIN--------------------------------------------------------------------
------------------------------
>NWQ91032.1/1-635
------------------------------------------------------------------------
------------------------------------------------------------------------
------------VK--MSQSSPADEGTTFEHLWSTLEPDSTYFDLPPSNHTGS---------NEVSNRTEVT
MDVFQMRSM---NDSVM-------------------------------------------------------
--------------------------------------------------SQFNLLNNSMDQSIGS-RAAST
SPYSSEHT--SNVPTHSPYSQPSSTFDAMSPAPVIPSNTDYPGPHHFEVTFQQSSTAKSATWT---------
------------------YSPLLKKLYCQIAKTCPIQIKVSTPPPPGTIIRAMPVYKKAEHVTEVVKRCPNH
ELGRDFND-----GQSAPASHLIRVEGNNLSQYVDDPVTGRQSVMVPYEPPQVGTEFTTILYNFMCNSSCVG
GMNRRPILIIITLETR-----DGQVLGRRSFEGRICACPGRDRKADEDHYREQQALNES---AAKNGNANKR
T------FKQSPQSIPALGASIKKRRHGEEEMYYVPVRGRENFEILMKIKESLELVELVPQQLVDSYRQQQ-
-----QQLLQRQTQLQTP--SSYGPV-LSPMNKVHGG-GINKLPSVNQLV-GQPAQHGSSSAPSLGP----M
GAGMLNSH------PMQPNGEMNGGHSSQS--MVSGSHCTPPPPYNPDPSLVSFLTGLGCPNCIDYFTSQGL
QNIYHLQNLSIEDLGALKIPEQYRMIIWRGLQELKQS-----------HDYGAQ-QLIRSS--SNASTIS--
IGSSGELQRQRVMEAVHFRVRHTITIPN-------R-----GGADEWADFGFDLPDCKSR--KQSIKEEFTE
GEIN--------------------------------------------------------------------
------------------------------
>NXA18734.1/1-635
------------------------------------------------------------------------
------------------------------------------------------------------------
------------VK--MSQSSPADEGTTFEHLWSTLEPDSTYFDLPPANHTGS---------NEVSNRTEVT
MDVFQMRSM---NDSVM-------------------------------------------------------
--------------------------------------------------SQFNLLNNSMDQSIGS-RAAST
SPYSSEHT--SNVPTHSPYSQPSSTFDAMSPAPVIPSNTDYPGPHHFEVTFQQSSTAKSATWT---------
------------------YSPLLKKLYCQIAKTCPIQIKVSTPPPPGTIIRAMPVYKKAEHVTEVVKRCPNH
ELGRDFND-----GQSAPASHLIRVEGNNLSQYVDDPVTGRQSVMVPYEPPQVGTEFTTILYNFMCNSSCVG
GMNRRPILIIITLETR-----DGQVLGRRSFEGRICACPGRDRKADEDHYREQQALNES---AAKNGNGNKR
T------FKQSPQSIPALGAGIKKRRHGEEEMYYVPVRGRENFEILMKIKESLELVELVPQQLVDSYRQQQ-
-----QQLLQRQTQLQTP--SSYGPV-LSPMNKVHGG-GINKLPSVNQLV-GQPAQHGSGSAPSLGA----M
GPGMLNSH------PMQPNGEMNGGHSSQS--MVSGSHCTPPPPYNPDPSLVSFLTGLGCPNCIDYFTSQGL
QNIYHLQNLSIEDLGALKIPEQYRMIIWRGLQELKQS-----------HDYGAQ-QLIRSS--SNASTIS--
IGSSGELQRQRVMEAVHFRVRHTITIPN-------R-----GGADEWADFGFDLPDCKSR--KQSIKEEFTE
GEIN--------------------------------------------------------------------
------------------------------
>NXN65651.1/1-635
------------------------------------------------------------------------
------------------------------------------------------------------------
------------VK--MSQSSPADEGTTFEHLWSTLEPDSTYFDLPPSNHTGS---------NEVSNRTEVT
MDVFQMRSM---NDSVM-------------------------------------------------------
--------------------------------------------------SQFNLLNNSMDQSIGS-RAAST
SPYSSEHT--SNVPTHSPYSQPSSTFDAMSPAPVIPSNTDYPGPHHFEVTFQQSSTAKSATWT---------
------------------YSPLLKKLYCQIAKTCPIQIKVSTPPPPGTIIRAMPVYKKAEHVTEVVKRCPNH
ELGRDFND-----GQSAPASHLIRVEGNNLSQYVDDPVTGRQSVMVPYEPPQVGTEFTTILYNFMCNSSCVG
GMNRRPILIIITLETR-----DGQVLGRRSFEGRICACPGRDRKADEDHYREQQALNES---AAKNGNGNKR
T------FKQSPQSIPALGAGIKKRRHGEEEMYYVPVRGRENFEILMKIKESLELVELVPQQLVDSYRQQQ-
-----QQLLQRQTQLQTP--SSYGPV-LSPMNKVHGG-GINKLPSVNQLV-GQPAQHGSSSAPSLGP----M
GPGMLNSH------PMQPNGEMNGGHSSQS--MVSGSHCTPPPPYNPDPSLVSFLTGLGCPNCIDYFTSQGL
QNIYHLQNLSIEDLGALKIPEQYRMIIWRGLQELKQS-----------HDYGAQ-QLIRSS--SNASTIS--
IGSSGELQRQRVMEAVHFRVRHTITIPN-------R-----GGADEWADFGFDLPDCKSR--KQSIKEEFTE
GEIN--------------------------------------------------------------------
------------------------------
>NXQ93690.1/1-634
------------------------------------------------------------------------
------------------------------------------------------------------------
-------------K--MSQSSPADEGTTFEHLWSTLEPDSTYFDLPPSNHTGS---------DEVSNRTEVT
MDVFQMRSM---NDSVM-------------------------------------------------------
--------------------------------------------------SQFNLLNNSMDQSIGS-RAAST
SPYSSEHT--SNVPTHSPYSQPSSTFDAMSPAPVIPSNTDYPGPHHFEVTFQQSSTAKSATWT---------
------------------YSPLLKKLYCQIAKTCPIQIKVSTPPPPGTIIRAMPVYKKAEHVTEVVKRCPNH
ELGRDFND-----GQSAPASHLIRVEGNNLSQYVDDPVTGRQSVMVPYEPPQVGTEFTTILYNFMCNSSCVG
GMNRRPILIIITLETR-----DGQVLGRRSFEGRICACPGRDRKADEDHYREQQALNES---AAKNGNANKR
T------FKQSPQGIPALGAGVKKRRHGEEEMYYVPVRGRENFEILMKIKESLELVELVPQQLVDSYRQQQ-
-----QQLLQRQSQLQTP--SSYGPV-LSPMNKVHGG-GINKLPSVNQLV-GQPAQHGSSSAPSLGP----M
GPGMLNSH------PMQPNGEMNGGHSSQS--MVSGSHCTPPPPYNPDPSLVSFLTGLGCPNCIDYFTSQGL
QNIYHLQNLSIEDLGALKIPEQYRMIIWRGLQELKQS-----------HDYGAQ-QLIRSS--SNASTIS--
IGSSGELQRQRVMEAVHFRVRHTITIPN-------R-----GGADEWADFGFDLPDCKSR--KQSIKEEFTE
GEIN--------------------------------------------------------------------
------------------------------
>NXH70420.1/1-635
------------------------------------------------------------------------
------------------------------------------------------------------------
------------VK--MSQSSPADEGTTFEHLWSTLEPDSTYFDLPPSNHTGS---------NEVSNRTEVT
MDVFQMRSM---NDSVM-------------------------------------------------------
--------------------------------------------------SQFNLLNNSMDQSIGS-RAAST
SPYSSEHT--SNVPTHSPYSQPSSTFDAMSPAPVIPSNTDYPGPHHFEVTFQQSSTAKSATWT---------
------------------YSPLLKKLYCQIAKTCPIQIKVSTPPPPGTIIRAMPVYKKAEHVTEVVKRCPNH
ELGRDFND-----GQSAPASHLIRVEGNNLSQYVDDPVTGRQSVMVPYEPPQVGTEFTTILYNFMCNSSCVG
GMNRRPILIIITLETR-----DGQVLGRRSFEGRICACPGRDRKADEDHYREQQALNES---AAKNGNANKR
T------FKQSPQGIPALGAGIKKRRHGEEEMYYVPVRGRENFEILMKIKESLELVELVPQQLVDSYRQQQ-
-----QQLLQRQSQLQAP--SSYGPV-LSPMNKVHGG-GINKLPSVNQLV-GQPAQHGSGSAPSLGP----M
GPGMLNSH------PMQPNGEMNGGHSSQS--MVSGSHCTPPPPYNPDPSLVSFLTGLGCPNCIDYFTSQGL
QNIYHLQNLSIEDLGALKIPEQYRMIIWRGLQELKQS-----------HDYGAQ-QLIRSS--SNASTIS--
IGSSGELQRQRVMEAVHFRVRHTITIPN-------R-----GGADEWADFGFDLPDCKSR--KQSIKEEFTE
GEIN--------------------------------------------------------------------
------------------------------
>NXS76145.1/1-635
------------------------------------------------------------------------
------------------------------------------------------------------------
------------AK--MSQSSPADEGTTFEHLWSTLEPDSTYFDLPPSNHTGS---------NEVSNRTEVT
MDVFQMRSM---NDSVM-------------------------------------------------------
--------------------------------------------------SQFNLLNNSMDQSIGS-RAAST
SPYSSEHT--SNVPTHSPYSQPSSTFDAMSPAPVIPSNTDYPGPHHFEVTFQQSSTAKSATWT---------
------------------YSPLLKKLYCQIAKTCPIQIKVSTPPPPGTIIRAMPVYKKAEHVTEVVKRCPNH
ELGRDFND-----GQSAPASHLIRVEGNNLSQYVDDPVTGRQSVMVPYEPPQVGTEFTTILYNFMCNSSCVG
GMNRRPILIIITLETR-----DGQVLGRRSFEGRICACPGRDRKADEDHYREQQALNES---AAKNGNANKR
T------FKQSPQGIPALGAGIKKRRHGEEEMYYVPVRGRENFEILMKIKESLELVELVPQQLVDSYRQQQ-
-----QQLLQRQSQLQTP--SSYGPV-LSPMNKVHGG-GINKLPSVNQLV-GQPAQHSSSSAPSLGP----M
GPGMLNSH------PMQPNGEMNGGHSSQS--MVSGSHCTPPPPYNPDPSLISFLTGLGCPNCIDYFTSQGL
QNIYHLQNLSIEDLGALKIPEQYRMIIWRGLQELKQS-----------HDYGAQ-QLIRSS--SNASTIS--
IGSSGELQRQRVMEAVHFRVRHTITIPN-------R-----GGADEWADFGFDLPDCKSR--KQSIKEEFTE
GEIN--------------------------------------------------------------------
------------------------------
>NWH25045.1/1-635
------------------------------------------------------------------------
------------------------------------------------------------------------
------------AK--MSQSSPADEGTTFEHLWSTLEPDSTYFDLPPSNHPGS---------NEVSNRTEVT
MDVFQMRSM---NDSVM-------------------------------------------------------
--------------------------------------------------SQFNLLNNSMDQSIGS-RAAST
SPYSSEHT--SNVPTHSPYSQPSSTFDAMSPAPVIPSNTDYPGPHHFEVTFQQSSTAKSATWT---------
------------------YSPLLKKLYCQIAKTCPIQIKVSTPPPPGTIIRAMPVYKKAEHVTEVVKRCPNH
ELGRDFND-----GQSAPASHLIRVEGNNLSQYVDDPVTGRQSVMVPYEPPQVGTEFTTILYNFMCNSSCVG
GMNRRPILIIITLETR-----DGQVLGRRSFEGRICACPGRDRKADEDHYREQQALNES---AAKNGNANKR
T------FKQSPQGIPALGAGIKKRRHGEEEMYYVPVRGRENFEILMKIKESLELVELVPQQLVDSYRQQQ-
-----QQLLQRQSQLQTP--SSYGPV-LSPMNKVHGG-GINKLPSVNQLV-GQPAQHSSSSAPSLGP----M
GPGMLNSH------PMQPNGEMNGGHSSQS--MVSGSHCTPPPPYNPDPSLVSFLTGLGCPNCIDYFTSQGL
QNIYHLQNLSIEDLGALKIPEQYRMIIWRGLQELKQS-----------HDYGAQ-QLIRSS--SNASTIS--
IGSSGELQRQRVMEAVHFRVRHTITIPN-------R-----GGADEWADFGFDLPDCKSR--KQSIKEEFTE
GEIN--------------------------------------------------------------------
------------------------------
>NXT39263.1/1-635
------------------------------------------------------------------------
------------------------------------------------------------------------
------------VK--MSQSSPADEGTTFEHLWSTLEPDSTYFDLPPSNHPGS---------NEVSNRTEVT
MDVFQMRSM---NDSVM-------------------------------------------------------
--------------------------------------------------SQFNLLNNSMDQSIGS-RAAST
SPYSSEHT--SNVPTHSPYSQPSSTFDAMSPAPVIPSNTDYPGPHHFEVTFQQSSTAKSATWT---------
------------------YSPLLKKLYCQIAKTCPIQIKVSTPPPPGTIIRAMPVYKKAEHVTEVVKRCPNH
ELGRDFND-----GQSAPASHLIRVEGNNLSQYVDDPVTGRQSVMVPYEPPQVGTEFTTILYNFMCNSSCVG
GMNRRPILIIITLETR-----DGQVLGRRSFEGRICACPGRDRKADEDHYREQQALNES---AAKNGNANKR
T------FKQSPQGIPALGAGIKKRRHGEEEMYYVPVRGRENFEILMKIKESLELVELVPQQLVDSYRQQQ-
-----QQLLQRQSQLQTP--SSYGPV-LSPMNKVHGG-GINKLPSVNQLV-GQPAQHSSSSAPSLGP----M
GPGMLNSH------PMQPNGEMNGGHSSQS--MVSGSHCTPPPPYNPDPSLVSFLTGLGCPNCIDYFTSQGL
QNIYHLQNLSIEDLGALKIPEQYRMIIWRGLQELKQS-----------HDYGAQ-QLIRSS--SNASTIS--
IGSSGELQRQRVMEAVHFRVRHTITIPN-------R-----GGADEWADFGFDLPDCKSR--KQSIKEEFTE
GEIN--------------------------------------------------------------------
------------------------------
>NWH47050.1/1-635
------------------------------------------------------------------------
------------------------------------------------------------------------
------------VK--MSQSSPADEGTTFEHLWSTLEPDSTYFDLPPSNHTGS---------NEVSNRTEVT
MDVFQMRSM---NDSVM-------------------------------------------------------
--------------------------------------------------SQFNLLNNSMDQSIGS-RAAST
SPYSSEHT--SNVPTHSPYSQPSSTFDAMSPAPVIPSNTDYPGPHHFEVTFQQSSTAKSATWT---------
------------------YSPLLKKLYCQIAKTCPIQIKVSTPPPPGTIIRAMPVYKKAEHVTEVVKRCPNH
ELGRDFND-----GQSAPASHLIRVEGNNLSQYVDDPVTGRQSVMVPYEPPQVGTEFTTILYNFMCNSSCVG
GMNRRPILIIITLETR-----DGQVLGRRSFEGRICACPGRDRKADEDHYREQQALNES---AAKNGNANKR
T------FKQSPQGIPALGAGIKKRRHGEEEMYYVPVRGRENFEILMKIKESLELVELVPQQLVDSYRQQQ-
-----QQLLQRQSQLQTP--SSYGPV-LSPMNKVHSG-GINKLPSVNQLV-GQPAQHSSSSAPSLGP----M
GPGMLNSH------PMQPNGEMNGGHSSQS--MVSGSHCTPPPPYNPDPSLVSFLTGLGCPNCIDYFTSQGL
QNIYHLQNLSIEDLGALKIPEQYRMIIWRGLQELKQS-----------HDYGAQ-QLIRSS--SNASTIS--
IGSSGELQRQRVMEAVHFRVRHTITIPN-------R-----GGADEWADFGFDLPDCKSR--KQSIKEEFTE
GEIN--------------------------------------------------------------------
------------------------------
>NXE76313.1/1-635
------------------------------------------------------------------------
------------------------------------------------------------------------
------------VK--MSQSSPADEGTTFEHLWSTLEPDSTYFDLPPSNHTGS---------NEVSNRTEVT
MDVFQMRSM---NDSVM-------------------------------------------------------
--------------------------------------------------SQFNLLNNSMDQSIGS-RAAST
SPYSSEHT--SNVPTHSPYSQPSSTFDAMSPAPVIPSNTDYPGPHHFEVTFQQSSTAKSATWT---------
------------------YSPLLKKLYCQIAKTCPIQIKVSTPPPPGTIIRAMPVYKKAEHVTEVVKRCPNH
ELGRDFND-----GQSAPASHLIRVEGNNLSQYVDDPVTGRQSVMVPYEPPQVGTEFTTILYNFMCNSSCVG
GMNRRPILIIITLETR-----DGQVLGRRSFEGRICACPGRDRKADEDHYREQQALNES---AAKNGNANKR
T------FKQSPQGIPALGAGIKKRRHGEEEMYYVPVRGRENFEILMKIKESLELVELVPQQLVDSYRQQQ-
-----QQLLQRQSQLQTP--SSYGPV-LSPMNKVHGG-GINKLPSVNQLV-GQPAQHGSSSAPSLGP----M
GPGMLNSH------PMQPNGEMNGGHSSQS--MVSGSHCTPPPPYNPDPSLVSFLTGLGCPNCIDYFTSQGL
QNIYHLQNLSIEDLGALKIPEQYRMIIWRGLQELKQS-----------HDYGAQ-QLIRSS--SNASTIS--
IGSSGELQRQRVMEAVHFRVRHTITIPN-------R-----GGADEWADFGFDLPDCKSR--KQSIKEEFTE
GEIN--------------------------------------------------------------------
------------------------------
>NXU26446.1/1-635
------------------------------------------------------------------------
------------------------------------------------------------------------
------------VK--MSQSSPADEGTTFEHLWSTLEPDSTYFDLPPSNHTGS---------NEVSNRTEVT
MDVFQMRSM---NDSVM-------------------------------------------------------
--------------------------------------------------SQFNLLNNSMDQSIGS-RAAST
SPYSSEHT--SNVPTHSPYSQPSSTFDAMSPAPVIPSNTDYPGPHHFEVTFQQSSTAKSATWT---------
------------------YSPLLKKLYCQIAKTCPIQIKVSTPPPPGTIIRAMPVYKKAEHVTEVVKRCPNH
ELGRDFND-----GQSAPASHLIRVEGNNLSQYVDDPVTGRQSVMVPYEPPQVGTEFTTILYNFMCNSSCVG
GMNRRPILIIITLETR-----DGQVLGRRSFEGRICACPGRDRKADEDHYREQQALNES---AAKNGNANKR
T------FKQSPQGIPALGAGIKKRRHGEEEMYYVPVRGRENFEILMKIKESLELVELVPQQLVDSYRQQQ-
-----QQLLQRQSQLQTP--SSYGPV-LSPMNKVHGG-GINKLPSVNQLV-GQPAQHSSSSAPSLGP----M
GPGMLNSH------PMQPNGEMNGGHSSQS--MVSGSHCTPPPPYNPDPSLVSFLTGLGCPNCIDYFTSQGL
QNIYHLQNLSIEDLGALKIPEQYRMIIWRGLQELKQS-----------HDYGAQ-QLIRSS--SNASTIS--
IGSSGELQRQRVMEAVHFRVRHTITIPN-------R-----GGADEWADFGFDLPDCKSR--KQSIKEEFTE
GEIN--------------------------------------------------------------------
------------------------------
>NXF42587.1/1-635
------------------------------------------------------------------------
------------------------------------------------------------------------
------------VK--MSQSSPADEGTTFEHLWSTLEPDSTYFDLPPSNHTGS---------NEVSNRTEVT
MDVFQMRSM---SDSVM-------------------------------------------------------
--------------------------------------------------SQFNLLNNSMDQSIGS-RAAST
SPYSSEHT--SNVPTHSPYSQPSSTFDAMSPAPVIPSNTDYPGPHHFEVTFQQSSTAKSATWT---------
------------------YSPLLKKLYCQIAKTCPIQIKVSTPPPPGTIIRAMPVYKKAEHVTEVVKRCPNH
ELGRDFND-----GQSAPASHLIRVEGNNLSQYVDDPVTGRQSVMVPYEPPQVGTEFTTILYNFMCNSSCVG
GMNRRPILIIITLETR-----DGQVLGRRSFEGRICACPGRDRKADEDHYREQQALNES---AAKNGNANKR
T------FKQSPQGIPALGAGIKKRRHGEEEMYYVPVRGRENFEILMKIKESLELVELVPQQLVDSYRQQQ-
-----QQLLQRQSQLQTP--SSYGPV-LSPMNKVHGG-GINKLPSVNQLV-GQPAQHSSSSAPSLGP----M
GPGMLNSH------PMQPNGEMNGGHSSQS--MVSGSHCTPPPPYNPDPSLVSFLTGLGCPNCIDYFTSQGL
QNIYHLQNLSIEDLGALKIPEQYRMIIWRGLQELKQS-----------HDYGAQ-QLIRSS--SNASTIS--
IGSSGELQRQRVMEAVHFRVRHTITIPN-------R-----GGADEWADFGFDLPDCKSR--KQSIKEEFTE
GEIN--------------------------------------------------------------------
------------------------------
>NWT99035.1/1-636
------------------------------------------------------------------------
------------------------------------------------------------------------
------------VK--MSQSSPADEGNTFEHLWSSLEPDSTYFDLPPANPSSS---------NEVSNRTEVT
MDVFQMRGM---TDSVM-------------------------------------------------------
--------------------------------------------------SQFNLLNNSMDQSIGS-RAAST
SPYSSEHT--SNVPTHSPYSQPSSTFDAMSPAPVIPSNTDYPGPHHFEVTFQQSSTAKSATWT---------
------------------YSPLLKKLYCQIAKTCPIQIKVSTSPPPGTIIRAMPVYKKAEHVTEVVKRCPNH
ELGRDFND-----GQSAPASHLIRVEGNNLSQYVDDPVTGRQSVMVPYEPPQVGTEFTTILYNFMCNSSCVG
GMNRRPILIIITLETR-----DGQVLGRRSFEGRICACPGRDRKADEDHFREQQALNES---TAKNGNANKR
T------FKQSPQGIPALGTGIKKRRHGEEEMYYVPVRGRENFEILMKIKESLELVELVPQQLVDSYRQQQ-
-----QQLLQRQSQLQTS--SSYGPV-LSPMNKVHGG-GINKLPSVNQLV-GQPAQHGSSSAPSLGP----M
GPGMLNSH------PMQTNGEMNGGHSSQS--MVSGSHCTPPPPYSADPSLVSFLTGLGCPNCIDYFTSQGL
QNIYHLQNLSIEDLAALKIPEQYRMIIWRGLQELKQS-----------HDYGAQ-QLIRSS-SSNASTIS--
IGSSGELQRQRVMEAVHFRVRHTITIPN-------R-----GAADDWADFGFDLPDCKSR--KQSIKEEFTE
GEIN--------------------------------------------------------------------
------------------------------
>NWS00988.1/1-636
------------------------------------------------------------------------
------------------------------------------------------------------------
------------VK--MSQSSPADEGPTFEHLWSTLEPDSTYFDLPPANPSSS---------NEVSNSTEVT
MDVFQMRGM---TDSVM-------------------------------------------------------
--------------------------------------------------SQFNLLNNSMDQSIGS-RAAST
SPYSSEHT--SNVPTHSPYSQPSSTFDAMSPAPVIPSNTDYPGPHHFEVTFQQSSTAKSATWT---------
------------------YSPLLKKLYCQIAKTCPIQIKVSTSPPPGTIIRAMPVYKKAEHVTEVVKRCPNH
ELGRDFND-----GQSAPASHLIRVEGNNLSQYVDDPVTGRQSVMVPYEPPQVGTEFTTILYNFMCNSSCVG
GMNRRPILIIITLETR-----DGQVLGRRSFEGRICACPGRDRKADEDHFREQQALNES---TAKNGNANKR
T------FKQSPQGIPALGTGIKKRRHGEEEMYYVPVRGRENFEILMKIKESLELVELVPQQLVDSYRQQQ-
-----QQLLQRQSQLQTP--SSYGPV-LSPMNKVHGG-GINKLPSVNQLV-GQPAQHGSSSAPSLGP----M
GPGMLNSH------PMQTNGEMNGGHSSQS--MVSGSHCTPPPPYNADPSLVSFLTGLGCPNCIDYFTSQGL
QNIYHLQNLSIEDLAALKIPEQYRMVIWRGLQELKQG-----------HDYGAQ-QLIRSS-SSNASTIS--
IGSSGELQRQRVMEAVHFRVRHTITIPN-------R-----GAADDWADFGFDLPDCKSR--KQSIKEEFTE
GEIN--------------------------------------------------------------------
------------------------------
>NXM21824.1/1-636
------------------------------------------------------------------------
------------------------------------------------------------------------
------------VK--MSQSSPADEGPTFEHLWSTLEPDSTYFDLPPANPSGS---------SEVSNSTEVT
MDVFQMRGM---TDSVM-------------------------------------------------------
--------------------------------------------------SQFNLLNNSMDQSIGS-RAAST
SPYSSEHT--SNVPTHSPYSQPSSTFDAMSPAPVIPSNTDYPGPHHFEVTFQQSSTAKSATWT---------
------------------YSPLLKKLYCQIAKTCPIQIKVSTSPPPGTIIRAMPVYKKAEHVTEVVKRCPNH
ELGRDFND-----GQSAPASHLIRVEGNNLSQYVDDPVTGRQSVMVPYEPPQVGTEFTTILYNFMCNSSCVG
GMNRRPILIIITLETR-----DGQVLGRRSFEGRICACPGRDRKADEDHFREQQALNES---TAKNGNANKR
T------FKQSPQGIPALGTGIKKRRHGEEEMYYVPVRGRENFEILMKIKESLELVELVPQQLVDSYRQQQ-
----QQQLLQRQSQLQTP--SSYGPV-LSPMNKVHGG-GINKLPSVNQLV-GQPAQHGSSSAPSLGP----M
GPGMLNSH------PMQTNGEMNGGHSSQS--MVSGSHCTPPPPYNADPSLVSFLTGLGCPNCIDYFTSQGL
QNIYHLQNLSIEDLAALKIPEQYRMIIWRGLQELKQS-----------HDYGAQ-QLIRSS--SNASTIS--
IGSSGELQRQRVMEAVHFRVRHTITIPN-------R-----GAADDWADFGFDLPDCKSR--KQSIKEEFTE
GEIN--------------------------------------------------------------------
------------------------------
>NXI13646.1/1-635
------------------------------------------------------------------------
------------------------------------------------------------------------
------------VK--MSQSSPADEGTTFEHLWSTLEPDSTYFDLPGSNPSGS---------SEVSNRTEVT
MDVFQMRGM---TDSVM-------------------------------------------------------
--------------------------------------------------SQFNLLNNSMDQSIGS-RAAST
SPYSSEHT--SNVPTHSPYSQPSSTFDAMSPAPVIPSNTDYPGPHHFEVTFQQSSTAKSATWT---------
------------------YSPLLKKLYCQIAKTCPIQIKVSTSPPPGTIIRAMPVYKKAEHVTEVVKRCPNH
ELGRDFND-----GQSAPASHLIRVEGNNLSQYVDDPVTGRQSVMVPYEPPQVGTEFTTILYNFMCNSSCVG
GMNRRPILIIITLETR-----DGQVLGRRSFEGRICACPGRDRKADEDHFREQQALNES---AAKNGNANKR
T------FKQSPQGIPALGTGIKKRRHGEEEMYYVPVRGRENFEILMKIKESLELVELVPQQLVDSYRQQQ-
-----QQLLQRQSQLQTP--SSYGPV-LSPMNKAHGG-GINKLPSVNQLV-GQPAQHGSSSAPSLGP----M
GPGMLNSH------PMQSNGEMNGGHSSQS--MVSGSHCTPPPPYNADPSLVSFLTGLGCPNCIDYFTSQGL
QNIYHLQNLSIEDLAALKIPEQYRMIIWRGLQELKQS-----------HDYGAQ-QLIRSS--SNASTIS--
IGSSGELQRQRVMEAVHFRVRHTITIPN-------R-----GTADDWADFGFDLPDCKSR--KQSIKEEFTE
GEIN--------------------------------------------------------------------
------------------------------
>NXL72740.1/1-635
------------------------------------------------------------------------
------------------------------------------------------------------------
------------VK--MSQSSPADEGTTFEHLWSTLEPDSTYFDLPAANPSGS---------SEVSNRTEVT
MDVFQMRGM---TDSVM-------------------------------------------------------
--------------------------------------------------SQFNLLNNSMDQSIGS-RAAST
SPYSSEHT--SNVPTHSPYSQPSSTFDAMSPAPVIPSNTDYPGPHHFEVTFQQSSTAKSATWT---------
------------------YSPLLKKLYCQIAKTCPIQIKVSTSPPPGTIIRAMPVYKKAEHVTEVVKRCPNH
ELGRDFND-----GQSAPASHLIRVEGNNLSQYVDDPVTGRQSVMVPYEPPQVGTEFTTILYNFMCNSSCVG
GMNRRPILIIITLETR-----DGQVLGRRSFEGRICACPGRDRKADEDHFREQQALNES---TAKNGNANKR
T------FKQSPQGIPALGTGIKKRRHGEEEMYYVPVRGRENFEILMKIKESLELVELVPQQLVDSYRQQQ-
-----QQLLQRQSQLQTP--PSYGPV-LSPMNKVHGG-GINKLPSVNQLV-GQPAQHGSSSAPSLGP----M
GPGMLNSH------PMQTNGEMNGGHSSQS--MVSGSHCTPPPPYNADPSLVSFLTGLGCPNCIDYFTSQGL
QNIYHLQNLSIEDLAALKIPEQYRMIIWRGLQELKQS-----------HDYGAQ-QLIRSS--SNASTIS--
IGSSGELQRQRVMEAVHFRVRHTITIPN-------R-----GAADDWADFGFDLPDCKSR--KQSIKEEFTE
GEIN--------------------------------------------------------------------
------------------------------
>NXK36285.1/1-634
------------------------------------------------------------------------
------------------------------------------------------------------------
-------------K--MSQSSPADEGNTFAHLWSTLEPDSTYFDLPPATHTGS---------NEVSNQTEVT
MDVFQMRGM---NDSVM-------------------------------------------------------
--------------------------------------------------SQFNLLNNSMDQSIGS-RAAST
SPYSSEHT--SNVPTHSPYSQPSSTFDAMSPAPVIPSNTDYPGPHHFEVTFQQSSTAKSATWT---------
------------------YSPLLKKLYCQIAKTCPIQIKVSTPPPPGTIIRAMPVYKKAEHVTEVVKRCPNH
ELGRDFND-----GQSAPASHLIRVEGNNLSQYVDDPVTGRQSVMVPYEPPQVGTEFTTILYNFMCNSSCVG
GMNRRPILIIITLETR-----DGQVLGRRSFEGRICACPGRDRKADEDHFREQQALNES---AAKNGNASKR
T------FKQSPQSIPALGTGIKKRRHGEEEMYYVPVRGRENFEILMKIKESLELVELVPQQLVDSYRQQQ-
-----QQLLQRQSQLQAP--SSYGPV-LSPMNKVHSG-GINKLPSVNQLV-GQPAQHGPSAAPSLGP----M
GPGMLNSH------PMQPNGEMNGGHSSQS--MVSGSHCTPPPPYNPDPSLVSFLTGLGCPNCIDYFTSQGL
QNIYHLQNLSIEDLGALKIPEQYRMIIWRGLQELKQS-----------HDYGAQ-QLIRSS--SNASTIS--
IGSSGELQRQRVMEAVHFRVRHTITIPN-------R-----GTADDWADFGFDLPDCKSR--KQSIKEEFTE
GEIN--------------------------------------------------------------------
------------------------------
>NXG18435.1/1-634
------------------------------------------------------------------------
------------------------------------------------------------------------
-------------K--MSQSSPADEGNTFEHLWSTLEPDSTYFDLSPATHTGS---------NEVSNRTEVT
MDVFQMRGM---NDSVM-------------------------------------------------------
--------------------------------------------------SQFNLLNNSMDQSIGS-RAAST
SPYSSEHT--SNVPTHSPYSQPSSTFDAMSPAPVIPSNTDYPGPHHFEVTFQQSSTAKSATWT---------
------------------YSPLLKKLYCQIAKTCPIQIKVSTPPPPGTIIRAMPVYKKAEHVTEVVKRCPNH
ELGRDFND-----GQSAPASHLIRVEGNNLSQYVDDPVTGRQSVMVPYEPPQVGTEFTTILYNFMCNSSCVG
GMNRRPILIIITLETR-----DGQVLGRRSFEGRICACPGRDRKADEDHFREQQALNES---AAKNGNANKR
T------FKQSPQNIPALGTSIKKRRHGEEEMYYVPVRGRENFEILMKIKESLELVELVPQQLVDSYRQQQ-
-----QQLLQRQSQLQTP--SSYGPV-LSPMNKVHSG-GINKLPSVNQLV-GQPAQHGPGSAPSLGP----I
GPGMLNSH------PMQPNGEMNGGHSSQS--MVSGSHCTPPPPYNPDPSLVSFLTGLGCPNCIDYFTSQGL
QNIYHLQNLSIEDLGALKIPEQYRMIIWRGLQELKQS-----------HDYGAQ-QLIRSS--SNASTIS--
IGSSGELQRQRVMEAVHFRVRHTITIPN-------R-----GAADDWADFGFDLPDCKSR--KQSIKEEFTE
GEIN--------------------------------------------------------------------
------------------------------
>NXP29233.1/1-634
------------------------------------------------------------------------
------------------------------------------------------------------------
-------------K--MSQSSPADEGNTFEHLWSTLEPDSTYFDLSPATHTGS---------NEVSNRTEVT
MDVFQMRGM---NDSVM-------------------------------------------------------
--------------------------------------------------SQFNLLNNSMDQSIGS-RAAST
SPYSSEHA--SNVPTHSPYSQPSSTFDAMSPAPVIPSNTDYPGPHHFEVTFQQSSTAKSATWT---------
------------------YSPLLKKLYCQIAKTCPIQIKVSTPPPPGTIIRAMPVYKKAEHVTEVVKRCPNH
ELGRDFND-----GQSAPASHLIRVEGNNLSQYVDDPVTGRQSVMVPYEPPQVGTEFTTILYNFMCNSSCVG
GMNRRPILIIITLETR-----DGQVLGRRSFEGRICACPGRDRKADEDHFREQQALNET---AAKNGNANKR
T------FKQSPQSIPALGTSIKKRRHGEEEMYYVPVRGRENFEILMKIKESLELVELVPQQLVDSYRQQQ-
-----QQLLQRQSQLQTP--SSYGPV-LSPMNKVHSG-GINKLPSVNQLV-GQPAQHGPGSAPSLGP----M
GPGMLNSH------PMQPNGEMNGGHSSQS--MVSGSHCTPPPPYNPDPSLVSFLTGLGCPNCIDYFTSQGL
QNIYHLQNLSIEDLGALKIPEQYRMIIWRGLQELKQS-----------HDYGAQ-QLIRSS--SNASTIS--
IGSSGELQRQRVMEAVHFRVRHTITIPN-------R-----GAADDWADFGFDLPDCKSR--KQSIKEEFTE
GEIN--------------------------------------------------------------------
------------------------------
>NWR85231.1/1-634
------------------------------------------------------------------------
------------------------------------------------------------------------
-------------K--MSQSSPADEGNTFEHLWSTLEPDSTYFDLSPATHTGS---------NEVSNRTEVT
MDVFQMRGM---NDSVM-------------------------------------------------------
--------------------------------------------------SQFNLLNNSMDQSIGS-RAAST
SPYSSEHT--SNVPTHSPYSQPSSTFDAMSPAPVIPSNTDYPGPHHFEVTFQQSSTAKSATWT---------
------------------YSPLLKKLYCQIAKTCPIQIKVSTPPPPGTIIRAMPVYKKAEHVTEVVKRCPNH
ELGRDFND-----GQSAPASHLIRVEGNNLSQYVDDPVTGRQSVMVPYEPPQVGTEFTTILYNFMCNSSCVG
GMNRRPILIIITLETR-----DGQVLGRRSFEGRICACPGRDRKADEDHFREQQALNES---AAKNGNANKR
T------FKQSPQSIPALGTSIKKRRHGEEEMYYVPVRGRENFEILMKIKESLELVELVPQQLVDSYRQQQ-
-----QQLLQRQSQLQTP--SSYGPV-LSPMNKVHSG-GINKLPSVNQLV-GQPAQHGPGSAPSLGP----M
GPGMLNSH------PMQPNGEMNGGHSSQS--MVSGSHCTPPPPYNPDPSLVSFLTGLGCPNCIDYFTSQGL
QNIYHLQNLSIEDLGALKIPEQYRMIIWRGLQELKQS-----------HDYGAQ-QLIRSS--SNASTIS--
IGSSGELQRQRVMEAVHFRVRHTITIPN-------R-----GAADDWADFGFDLPDCKSR--KQSIKEEFTE
GEIN--------------------------------------------------------------------
------------------------------
>NXC27586.1/1-634
------------------------------------------------------------------------
------------------------------------------------------------------------
-------------K--MSQSSPADEGNTFEHLWSTLEPDSTYFDLSPATHTGS---------NEVSNRTEVT
MDVFQMRGM---NDSVM-------------------------------------------------------
--------------------------------------------------SQFNLLNNSMDQSIGS-RAAST
SPYSSEHT--SNVPTHSPYSQPSSTFDAMSPAPVIPSNTDYPGPHHFEVTFQQSSTAKSATWT---------
------------------YSPLLKKLYCQIAKTCPIQIKVSTPPPPGTIIRAMPVYKKAEHVTEVVKRCPNH
ELGRDFND-----GQSAPASHLIRVEGNNLSQYVDDPVTGRQSVMVPYEPPQVGTEFTTILYNFMCNSSCVG
GMNRRPILIIITLETR-----DGQVLGRRSFEGRICACPGRDRKADEDHFREQQALNES---AAKNGNANKR
T------FKQSPQSIPALGTSIKKRRHGEEEMYYVPVRGRENFEILMKIKESLELVELVPQQLVDSYRQQQ-
-----QQLLQRQSQLQTP--SSYGPV-LSPMNKVHSG-GINKLPSVNQLV-GQPAQHGPGSAPSLGP----M
GPGMLNSH------PMQPNGEMNGGHSSQS--MVSGSHCTPPPPYNPDPSLVSFLTGLGCPNCIDYFTSQGL
QNIYHLQNLSIEDLGALKIPEQYRMIIWRGLQELKQS-----------HDYGAQ-QLIRSS--SNASTIS--
IGSSGELQRQRVMEAVHFRVRHTITIPN-------R-----GTADDWADFGFDLPDCKSR--KQSIKEEFTE
GEIN--------------------------------------------------------------------
------------------------------
>NWH90318.1/1-635
------------------------------------------------------------------------
------------------------------------------------------------------------
------------VK--MSQSSPADEGTTFEHLWSTLEPDSTYFDLPAANPAGS---------NEVSNSTEVT
MDVFQMRGI---PDSVM-------------------------------------------------------
--------------------------------------------------SQFNLLNNSMDQSIGS-RAAST
SPYSSEHT--SNVPTHSPYSQPSSTFDAMSPAPVIPSNTDYPGPHHFEVTFQQSSTAKSATWT---------
------------------YSPLLKKLYCQIAKTCPIQIKVSSSPPPGTIIRAMPVYKKAEHVTEVVKRCPNH
ELGRDFND-----GQSAPASHLIRVEGNNLSQYVDDPVTGRQSVMVPYEPPQVGTEFTTILYNFMCNSSCVG
GMNRRPILIIITLETR-----DGQVLGRRSFEGRICACPGRDRKADEDHFREQQALNES---TAKNGNANKR
T------FKQSPQGIPALGTGIKKRRHGEEEMYYVPVRGRENFEILMKIKESLELVELVPQQLVDSYRQQQ-
-----QQLLQRQSQLQTP--SSYGPV-LSPMNKVHAG-GINKLPSVNQLV-GQPAQHSSSSAPSLGP----M
GPGMLNSH------PMQSNGEMNGGHSSQS--MVSGSHCTPPPPYNADPSLVSFLTGLGCPNCIDYFTSQGL
QNIYHLQNLSIEDLGALKIPEQYRMLIWRGLQDLKQS-----------HDYGAQ-QLIRSS--SNASSIS--
IGSSGELQRQRVMEAVHFRVRHTITIPN-------R-----GTADDWADFGFDLPDCKSR--KQSIKEEFTE
GEIN--------------------------------------------------------------------
------------------------------
>NXO20074.1/1-635
------------------------------------------------------------------------
------------------------------------------------------------------------
------------VK--MSQSSPADEGTTFEHLWSTLEPDSTYFDLPPANPTGS---------SEVSNSTEVT
MDVFQMRGI---PDSVM-------------------------------------------------------
--------------------------------------------------SQFNLLNNSMDQSIGS-RAAST
SPYSSEHT--SNVPTHSPYSQPSSTFDAMSPAPVIPSNTDYPGSHHFEVTFQQSSTAKSATWT---------
------------------YSPLLKKLYCQIAKTCPIQIKVSSSPPPGTIIRAMPVYKKAEHVTEVVKRCPNH
ELGRDFND-----GQSAPASHLIRVEGNNLSQYVDDPVTGRQSVMVPYEPPQVGTEFTTILYNFMCNSSCVG
GMNRRPILIIITLETR-----DGQVLGRRSFEGRICACPGRDRKADEDHFREQQALNES---TAKNGNANKR
T------FKQSPQGIPALGTGVKKRRHGEEEVYYVPVRGRENFEILMKIKESLELVELVPQQLVDSYRQQQ-
-----QQLLQRQSQLQTP--SSYGPV-LSPMNKVHGG-GINKLPSVNQLV-GQPAQHSSSSAPSLGP----M
GPGMLNSH------PMQTNGEMNGGHSSQS--MVSGSHCTPPPPYNADPSLVSFLTGLGCPNCIDYFTSQGL
QNIYHLQNLSIEDLGALKIPEQYRMLIWRGLQELKQS-----------HDYGAQ-QLIRSS--SNASTIS--
IGSSGELQRQRVMEAVHFRVRHTITIPN-------R-----GNADDWADFGFDLPDCKSR--KQSIKEEFTE
GEIN--------------------------------------------------------------------
------------------------------
>NXY15437.1/1-634
------------------------------------------------------------------------
------------------------------------------------------------------------
------------VK--MSQSSPADEGTTFEHLWSTLEPDSTYFDLSPANHTGS---------NEVPNRTEVT
MDVFQMRGM---NDSVM-------------------------------------------------------
--------------------------------------------------SQFNLLNNSMDQSIGS-RAAST
SPYSSEHT--SNVPTHSPYSQPSSTFDAMSPAPVIPSNTDYPGPHHFEVTFQQSSTAKSATWT---------
------------------YSPLLKKLYCQIAKTCPIQIKVSTPPPPGTIIRAMPVYKKAEHVTEVVKRCPNH
ELGRDFND-----GQSAPASHLIRVEGNNLSQYVDDPVTGRQSVMVPYEPPQVGTEFTTILYNFMCNSSCVG
GMNRRPILIIITLETR-----DGQVLGRRSFEGRICACPGRDRKADEDHFREQQALNES---AAKNGNANKR
T------FKQSPQGIPALGTGIKKRRHGEEEMYYVPVRGRENFEILMKIKESLELVELVPQQLVDSYRQQQ-
-----QQLLQRQSQLQTP--SSYGPV-LSPMNKVHGG-GINKLPSVNQLV-GQPAQHSSGSTPSLGP----M
GPGMLNSH------PMQPNGEMNGGHSSQS--MVSGSHCTPPPPYNPDPSLVSFLTGLGCPNCIDYFTSQGL
QNIYHLQNLSIEDLGALKIPEQYRMIIWRGLQELKQS-----------HDYGAQ-QLIRSS--SNASTIS--
IGSSGELQRQRVMEAVHFRVRHTITIPN-------R-----GA-DDWADFGFDLPDCKSR--KQSIKEEFTE
GEIN--------------------------------------------------------------------
------------------------------
>NXK63246.1/1-635
------------------------------------------------------------------------
------------------------------------------------------------------------
------------VK--MSQSPPADEGTTFEHLWSTLEPDSTYFDLPPANPSGS---------NEVSNRTEVT
MDVFQMRGM---ADSVM-------------------------------------------------------
--------------------------------------------------SQFNLLNNSMDQSIGS-RAAST
SPYSSEHT--SNVPTHSPYSQPSSTFDAMSPAPVIPSNTDYPGPHHFEVTFQQSSTAKSATWT---------
------------------YSPLLKKLYCQIAKTCPIQIKVSTSPPPGTIIRAMPVYKKAEHVTEVVKRCPNH
ELGRDFND-----GQSAPASHLIRVEGNNLSQYVDDPVTGRQSVMVPYEPPQVGTEFTTILYNFMCNSSCVG
GMNRRPILIIITLETR-----DGQVLGRRSFEGRICACPGRDRKADEDHFREQQALNES---TAKNGNANKR
T------FKQSPQGIPALGTGIKKRRHGEEEMYYVPVRGRENFEILMKIKESLELVELVPQQLVDSYRQQQ-
-----QQLLQRQSQLQTP--SSYGPV-LSPMNKVHGG-GINKLPSVNQLV-GQPAQHGSSSAPSLGP----M
GPGMLNSH------PMQANGEMNGGHSSQS--LVSGSHCTPPPPYSADPSLVSFLTGLGCPNCIDYFTSQGL
QNIYHLQNLSIEDLGALKIPEQYRMVIWRGLQELKQS-----------HDYGAQ-QLIRSS--SNASSIS--
IGSSGELQRQRVMEAVHFRVRHTITIPN-------R-----GAPDDWADFGFDLPDCKSR--KQSIKEEFTE
GEIN--------------------------------------------------------------------
------------------------------
>NXE93554.1/1-635
------------------------------------------------------------------------
------------------------------------------------------------------------
------------VK--MSQSSPADEGATFEHLWSTLEPDSTYFDLPPANHTGS---------NEVSNSTEVT
MDVFQMRGM---NDSVM-------------------------------------------------------
--------------------------------------------------SQFNLLNNSMDQSIGS-RAAST
SPYSSEHT--SNVPTHSPYSQPSSTFDAMSPAPVIPSNTDYPGPHHFEVTFQQSSTAKSATWT---------
------------------YSPLLKKLYCQIAKTCPIQIKVSTPPPPGTIIRAMPVYKKAEHVTEVVKRCPNH
ELGRDFND-----GQSAPASHLIRVEGNNLSQYVDDPVTGRQSVMVPYEPPQVGTEFTTILYNFMCNSSCVG
GMNRRPILIIITLETR-----DGQVLGRRSFEGRICACPGRDRKADEDHFREQQALNES---AAKNGNANKR
T------FKQSPQGIPALGTGIKKRRHGEEEMYYVPVRGRENFEILMKIKESLELVELVPQQLVDSYRQQQ-
-----QQLLQRQSQLQTP--SSYGPV-LSPMNKVHSG-GINKLPSVNQLV-GQPAQHGSGSTSSLGP----M
GPGMLNSH------PMQPNGEMNGGHSSQS--MVSGSHCTPPPPYNPDPSLVSFLTGLGCPNCIDYFTSQGL
QNIYHLQNLSIEDLGALKIPEQYRMIIWRGLQELKQS-----------HDYGAQ-QLIRSS--SNASTIS--
IGSSGELQRQRVMEAVHFRVRHTITIPN-------R-----GAADDWADFGFDLPDCKSR--KQSIKEEFTE
GEIN--------------------------------------------------------------------
------------------------------
>NXU44289.1/1-635
------------------------------------------------------------------------
------------------------------------------------------------------------
------------VK--MSQSSPADEGTTFEHLWSTLEPDSTYFDLPAATPSGS---------NEVSNRTEVT
MDVFQMRGM---TDSVM-------------------------------------------------------
--------------------------------------------------SQFNLLNNSMDQSIGS-RAAST
SPYSSEHT--SNVPTHSPYSQPSSTFDAMSPAPVIPSNTDYPGPHHFEVTFQQSSTAKSATWT---------
------------------YSPLLKKLYCQIAKTCPIQIKVSTSPPPGTIIRAMPVYKKAEHVTEVVKRCPNH
ELGRDFND-----GQAAPASHLIRVEGNNLSQYVDDPVTGRQSVMVPYEPPQVGTEFTTILYNFMCNSSCVG
GMNRRPILIIITLETR-----DGQVLGRRSFEGRICACPGRDRKADEDHFREQQALNES---AAKNGNANKR
T------FKQSPQGIPALGTGIKKRRHGEEEMYYVPVRGRENFEILMKIKESLELVELVPQQLVDSYRQQQ-
-----QQLLQRQSQLQTP--SSYGPV-LSPMNKVHGG-GINKLPSVNQLV-GQPAQHGSSSAPSLGP----M
GAGMLNSH------PMQPNGEMNGGHSSQS--MVSGSHCTPPPPYNPDPSLVSFLTGLGCPNCIDYFTSQGL
QNIYHLQNLSIEDLGALKIPEQYRMIIWRGLQELKQG-----------HDYGAQ-QLIRSS--SNASTIS--
IGSSGELQRQRVMEAVHFRVRHTITIPN-------R-----GTADDWADFGFDLPDCKSR--KQSIKEEFTE
GEIN--------------------------------------------------------------------
------------------------------
>NXB37644.1/1-635
------------------------------------------------------------------------
------------------------------------------------------------------------
------------VK--MSQSSPADEGTTFEHLWSTLEPDSTYFDLPPANPTGG---------NEVSNRTEVT
MDVFQMRGV---TDSVM-------------------------------------------------------
--------------------------------------------------SQFNLLNNSMDQSIGS-RAAST
SPYSSEHT--SNVPTHSPYSQPSSTFDAMSPAPVIPSNTDYPGPHHFEVTFQQSSTAKSATWT---------
------------------YSPLLKKLYCQIAKTCPIQIKVSTSPPPGTIIRAMPVYKKAEHVTEVVKRCPNH
ELGRDFND-----GQSAPASHLIRVEGNNLSQYVDDPVTGRQSVMVPYEPPQVGTEFTTILYNFMCNSSCVG
GMNRRPILIIITLETR-----DGQVLGRRSFEGRICACPGRDRKADEDHFREQQALNES---AAKNGNANKR
T------FKQSPQGIPALGPGIKKRRHGEEEMYYVPVRGRENFEILMKIKESLELVELVPQQLVDSYRQQQ-
-----QQLLQRQSQLQTP--SSYGPV-LSPMNKVHSG-GINKLPSVNQLV-GQPAQHGSGSAPSLGP----M
GPGMLNSH------PMQPNGEMNGGHSSQS--MVSGSHCTPPPPYNPDPSLVSFLTGLGCPNCIDYFTSQGL
QNIYHLQNLSIEDLGALKIPEQYRMIIWRGLQELKQS-----------HDYGAQ-QLIRSS--SNASTIS--
IGSSGELQRQRVMEAVHFRVRHTITIPN-------R-----GAADDWADFGFDLPDCKSR--KQSIKEEFTE
GEIN--------------------------------------------------------------------
------------------------------
>NWV27813.1/1-635
------------------------------------------------------------------------
------------------------------------------------------------------------
------------VK--MSQSSPADEGTTFEHLWSTLEPDSTYFDLPPANPTVS---------NEVSNRTEVT
MDVFQMRGM---TDSVM-------------------------------------------------------
--------------------------------------------------SQFNLLNNSMDQSIGS-RAAST
SPYSSEHT--SNVPTHSPYSQPSSTFDTMSPAPVIPSNTDYPGPHHFEVTFQQSSTAKSATWT---------
------------------YSPLLKKLYCQIAKTCPIQIKVSTSPPPGTIIRAMPVYKKAEHVTEVVKRCPNH
ELGRDFND-----GQSAPASHLIRVEGNNLSQYVDDPVTGRQSVMVPYEPPQVGTEFTTILYNFMCNSSCVG
GMNRRPILIIITLETR-----DGQVLGRRSFEGRICACPGRDRKADEDHFREQQALNES---AAKNGNANKR
T------FKQSPQGIPALGTGIKKRRHGEEEMYYVPVRGRENFEILMKIKESLELVELVPQQLVDSYRQQQ-
-----QQLLQRQSQLQTP--SSYGPV-LSPMNKVHSG-GINKLPSVNQLV-GQPAQHGSGSAPSLGP----M
GPGMLNSH------PMQPNGEMNGGHSSQS--MVSGSHCTPPPPYNPDPSLVSFLTGLGCPNCIDYFTSQGL
QNIYHLQNLSIEDLGALKIPEQYRMIIWRGLQELKQS-----------HDYGAQ-QLIRSS--SNASTIS--
IGSSGELQRQRVMEAVHFRVRHTITIPN-------R-----GAADDWADFGFDLPDCKSR--KQSIKEEFTE
GEIN--------------------------------------------------------------------
------------------------------
>NXB01091.1/1-635
------------------------------------------------------------------------
------------------------------------------------------------------------
------------VK--MSQSSPADEGTTFEHLWSTLEPDSTYFDLPPANPTGS---------NEVSNRTEVT
MDVFQIRGM---TDSVM-------------------------------------------------------
--------------------------------------------------SQFNLLNNSMDQSIGS-RAAST
SPYSSEHT--SNVPTHSPYSQPSSTFDAMSPAPVIPSNTDYPGPHHFEVTFQQSSTAKSATWT---------
------------------YSPLLKKLYCQIAKTCPIQIKVSTSPPPGTIIRAMPVYKKAEHVTEVVKRCPNH
ELGRDFND-----GQSAPASHLIRVEGNNLSQYVDDPVTGRQSVMVPYEPPQVGTEFTTILYNFMCNSSCVG
GMNRRPILIIITLETR-----DGQVLGRRSFEGRICACPGRDRKADEDHFREQQALNES---AAKNGNANKR
T------FKQSPQGIPALGTGVKKRRHGEEEMYYVPVRGRENFEILMKIKESLELVELVPQQLVDSYRQQQ-
-----QQLLQRQSQLQTP--SSYGPV-LSPMNKVHGG-GINKLPSVNQLV-GQPAQHGSSSAPSLGP----M
GPGMLNSH------PMQPNGEMNGGHSSQS--MVSGSHCTPPPPYNPDPSLVSFLTGLGCPNCIDYFTSQGL
QNIYHLQNLSIEDLGALKIPEQYRMIIWRGLQELKQS-----------HDYGAQ-QLIRSS--SNASTIS--
IGSSGELQRQRVMEAVHFRVRHTITIPN-------R-----GTADDWADFGFDLPDCKSR--KQSIKEEFTE
GEIN--------------------------------------------------------------------
------------------------------
>NWV09353.1/1-635
------------------------------------------------------------------------
------------------------------------------------------------------------
------------LK--MSQSSPADEGTTFEHLWSTLEPDSTYFDLPPANPTGS---------NEVSNRTEVT
MDVFQMRGM---TDSVM-------------------------------------------------------
--------------------------------------------------SQFNLLNNSMDQSIGS-RAAST
SPYSSEHT--SNVPTHSPYSQPSSTFDAMSPAPVIPSNTDYPGPHHFEVTFQQSSTAKSATWT---------
------------------YSPLLKKLYCQIAKTCPIQIKVSTSPPPGTIIRAMPVYKKAEHVTEVVKRCPNH
ELGRDFND-----GQSAPASHLIRVEGNNLSQYVDDPVTGRQSVMVPYEPPQVGTEFTTILYNFMCNSSCVG
GMNRRPILIIITLETR-----DGQVLGRRSFEGRICACPGRDRKADEDHFREQQALNES---AAKNGSANKR
T------FKQSPQGIPALGTGVKKRRHGEEEMYYVPVRGRENFEILMKIKESLELVELVPQQLVDSYRQQQ-
-----QQLLQRQSQLQTP--SSYGPV-LSPMNKVHGG-GINKLPSVNQLV-GQPAQHGSSSTPSLGP----M
GPGMLNSH------PMQPNGEMNGGHSSQS--MVSGSHCTPPPPYNPDPSLVSFLTGLGCPNCIDYFTSQGL
QNIYHLQNLSIEDLGALKIPEQYRMIIWRGLQELKQS-----------HDYGAQ-QLIRSS--SNASTIS--
IGSSGELQRQRVMEAVHFRVRHTITIPN-------R-----GAADDWADFGFDLPDCKSR--KQSIKEEFTE
GEIN--------------------------------------------------------------------
------------------------------
>XP_010404147.1/1-649
------------------------------------------------------------------------
----------------------------------------------------------------------ME
EGVIYPLSDSPALK--MSQSSAADEGTTFEHLWSTLEPDSTYFDLPPANPTGS---------NEVSNRTEVT
MDVFQMRGM---TDSVM-------------------------------------------------------
--------------------------------------------------SQFNLLNNSMDQSIGS-RAAST
SPYSSEHT--SNVPTHSPYSQPSSTFDAMSPAPVIPSNTDYPGPHHFEVTFQQSSTAKSATWT---------
------------------YSPLLKKLYCQIAKTCPIQIKVSTSPPPGTIIRAMPVYKKAEHVTEVVKRCPNH
ELGRDFND-----GQSAPASHLIRVEGNNLSQYVDDPVTGRQSVMVPYEPPQVGTEFTTILYNFMCNSSCVG
GMNRRPILIIITLETR-----DGQVLGRRSFEGRICACPGRDRKADEDHFREQQALNES---AAKNGNANKR
T------FKQSPQGIPALGTGIKKRRHGEEEMYYVPVRGRENFEILMKIKESLELVDLVPQQLVDSYRQQQ-
-----QQLLQRQSQLQTP--SSYGPV-LSPMNKVHGG-GINKLPSVNQLV-GQPAQHSSGSAPSLGP----M
GPGMLNSH------PMQPNGEMNGGHSSQS--MVSGSHCTPPPPYNPDPSLVSFLTGLGCPNCIDYFTSQGL
QNIYHLQNLSIEDLGALKIPEQYRMIIWRGLQELKQS-----------HDYGAQ-QLIRSS--SNASTIS--
IGSSGELQRQRVMEAVHFRVRHTITIPN-------R-----GAADDWADFGFDLPDCKSR--KQSIKEEFTE
GEIN--------------------------------------------------------------------
------------------------------
>NWV77432.1/1-635
------------------------------------------------------------------------
------------------------------------------------------------------------
------------VK--MSQSSPADEGTTFEHLWSTLEPDSTYFDLPPANPTGS---------NEVSNRTEVK
MDVFQMRGM---TDSVM-------------------------------------------------------
--------------------------------------------------SQFNLLNNSMDQSIGS-RAAST
SPYSSEHT--SNVPTHSPYSQPSSTFDAMSPAPVIPSNTDYPGPHHFEVTFQQSSTAKSATWT---------
------------------YSPLLKKLYCQIAKTCPIQIKVSTSPPPGTIIRAMPVYKKAEHVTEVVKRCPNH
ELGRDFND-----GQSAPASHLIRVEGNNLSQYVDDPVTGRQSVMVPYEPPQVGTEFTTILYNFMCNSSCVG
GMNRRPILIIITLETR-----DGQVLGRRSFEGRICACPGRDRKADEDHFREQQALNES---AAKNGNANKR
T------FKQSPQGIPALGTGIKKRRHGEEEMYYVPVRGRENFEILMKIKESLELVELVPQQLVDSYRQQQ-
-----QQLLQRQSQLQTP--SSYGPV-LSPMNKVHGG-GINKLPSVNQLV-GQPAQHGSGSAPSLGP----M
GPGMLNSH------PMQPNGEMNGGHSSQS--MVSGSHCTPPPPYNPDPSLVSFLTGLGCPNCIDYFTSQGL
QNIYHLQNLSIEDLGALKIPEQYRMIIWRGLQELKQS-----------HDYGAQ-QLIRSS--SNASTIS--
IGSSGELQRQRVMEAVHFRVRHTITIPN-------R-----GAADDWADFGFDLPDCKSR--KQSIKEEFTE
GEIN--------------------------------------------------------------------
------------------------------
>NXI05173.1/1-635
------------------------------------------------------------------------
------------------------------------------------------------------------
------------LK--MSQSSPADEGTTFEHLWSTLEPDSTYFDLPPANPTGS---------NEVSDRTEVT
MDVFQMRGM---TDSVM-------------------------------------------------------
--------------------------------------------------SQFNLLNNSMDQSIGS-RAAST
SPYSSEHT--SNVPTHSPYSQPSSTFDAMSPAPVIPSNTDYPGPHHFEVTFQQSSTAKSATWT---------
------------------YSPLLKKLYCQIAKTCPIQIKVSTSPPPGTIIRAMPVYKKAEHVTEVVKRCPNH
ELGRDFND-----GQSAPASHLIRVEGNNLSQYVDDPVTGRQSVMVPYEPPQVGTEFTTILYNFMCNSSCVG
GMNRRPILIIITLETR-----DGQVLGRRSFEGRICACPGRDRKADEDHFREQQALNEN---AAKNGNANKR
T------FKQSPQGIPALGTGIKKRRHGEEEMYYVPVRGRENFEILMKIKESLELVELVPQQLVDSYRQQQ-
-----QQLLQRQSQLQTP--SSYGPV-LSPMNKVHGG-GINKLPSVNQLV-GQPAQHGSGSAPSLGP----M
GPGMLNSH------PMQPNGEMNGGHSSQS--MVSGSHCTPPPPYNPDPSLVSFLTGLGCPNCIDYFTSQGL
QNIYHLQNLSIEDLGALKIPEQYRMIIWRGLQELKQS-----------HDYGAQ-QLIRSS--SNASTIS--
IGSSGELQRQRVMEAVHFRVRHTITIPN-------R-----GAADDWADFGFDLPDCKSR--KQSIKEEFTE
GEIN--------------------------------------------------------------------
------------------------------
>NXB68893.1/1-635
------------------------------------------------------------------------
------------------------------------------------------------------------
------------LK--MSQSSPADEGTTFEHLWSTLEPDSTYFDLPPANPTGS---------NEVSNRTEVT
MDVFQMRGM---TDSVM-------------------------------------------------------
--------------------------------------------------SQFNLLNNSMDQSIGS-RAAST
SPYSSEHT--SNVPTHSPYSQPSSTFDAMSPAPVIPSNTDYPGPHHFEVTFQQSSTAKSATWT---------
------------------YSPLLKKLYCQIAKTCPIQIKVSTSPPPGTIIRAMPVYKKAEHVTEVVKRCPNH
ELGRDFND-----GQSAPASHLIRVEGNNLSQYVDDPVTGRQSVMVPYEPPQVGTEFTTILYNFMCNSSCVG
GMNRRPILIIITLETR-----DGQVLGRRSFEGRICACPGRDRKADEDHFREQQALNES---AAKNGNANKR
T------FKQSPQGIPALGTGVKKRRHGEEEMYYVPVRGRENFEILMKIKESLELVELVPQQLVDSYRQQQ-
-----QQLLQRQSQLQAP--SSYGPV-LSPMNKVHGG-GINKLPSVNQLV-GQPAQHGSGSAPSLGP----M
GPGMLNSH------PMQPNGEMNGGHSSQS--MVSGSHCTPPPPYNPDPSLVSFLTGLGCPNCIDYFTSQGL
QNIYHLQNLSIEDLGALKIPEQYRMIIWRGLQELKQS-----------HDYGAQ-QLIRSS--SNASTIS--
IGSSGELQRQRVMEAVHFRVRHTITIPN-------R-----GAADDWADFGFDLPDCKSR--KQSIKEEFTE
GEIN--------------------------------------------------------------------
------------------------------
>NXD99743.1/1-635
------------------------------------------------------------------------
------------------------------------------------------------------------
------------LK--MSQSSPADEGTTFEHLWSTLEPDSTYFDLPPANPTGS---------NEVSNRTEVT
MDVFQMRGM---TDSVM-------------------------------------------------------
--------------------------------------------------SQFNLLNNSMDQSIGS-RAAST
SPYSSEHT--SNVPTHSPYSQPSSTFDAMSPAPVIPSNTDYPGPHHFEVTFQQSSTAKSATWT---------
------------------YSPLLKKLYCQIAKTCPIQIKVSTSPPPGTIIRAMPVYKKAEHVTEVVKRCPNH
ELGRDFND-----GQSAPASHLIRVEGNNLSQYVDDPVTGRQSVMVPYEPPQVGTEFTTILYNFMCNSSCVG
GMNRRPILIIITLETR-----DGQVLGRRSFEGRICACPGRDRKADEDHFREQQALNES---AAKNGNANKR
T------FKQSPQGIPALGTGVKKRRHGEEEMYYVPVRGRENFEILMKIKESLELMELVPQQLVDSYRQQQ-
-----QQLLQRQSQLQTP--SSYGPV-LSPMNKVHGG-GINKLPSVNQLV-GQPAQHGSGSAPSLGP----M
GPGMLNSH------PMQPNGEMNGGHSSQS--MVSGSHCTPPPPYNPDPSLVSFLTGLGCPNCIDYFTSQGL
QNIYHLQNLSIEDLGALKIPEQYRMIIWRGLQELKQS-----------HDYGAQ-QLIRSS--SNASTIS--
IGSSGELQRQRVMEAVHFRVRHTITIPN-------R-----GAADDWADFGFDLPDCKSR--KQSIKEEFTE
GEIN--------------------------------------------------------------------
------------------------------
>NXB19284.1/1-635
------------------------------------------------------------------------
------------------------------------------------------------------------
------------LK--MSQSSPADEGTTFEHLWSTLEPDSTYFDLPPANPTGS---------NEVSNRTEVT
MDVFQMRGM---TDSVM-------------------------------------------------------
--------------------------------------------------SQFNLLNNSMDQSIGS-RAAST
SPYSSEHT--SNVPTHSPYSQPSSTFDAMSPAPVIPSNTDYPGPHHFEVTFQQSSTAKSATWT---------
------------------YSPLLKKLYCQIAKTCPIQIKVSTSPPPGTIIRAMPVYKKAEHVTEVVKRCPNH
ELGRDFND-----GQSAPASHLIRVEGNNLSQYVDDPVTGRQSVMVPYEPPQVGTEFTTILYNFMCNSSCVG
GMNRRPILIIITLETR-----DGQVLGRRSFEGRICACPGRDRKADEDHFREQQALNES---AAKNGNANKR
T------FKQSPQGIPALGTGVKKRRHGEEEMYYVPVRGRENFEILMKIKESLELVELVPQQLVDSYRQQQ-
-----QQLLQRQSQLQTP--SSYGPV-LSPMNKVHGG-GINKLPSVNQLV-GQPAQHGSGSAPSLGP----M
GPGMLNSH------PMQPNGEMNGGHSSQS--MVSGSHCTPPPPYNPDPSLVSFLTGLGCPNCIDYFTSQGL
QNIYHLQNLSIEDLGALKIPEQYRMIIWRGLQELKQS-----------HDYGAQ-QLIRSS--SNASTIS--
IGSSGELQRQRVMEAVHFRVRHTITIPN-------R-----GAADDWADFGFDLPDCKSR--KQSIKEEFTE
GEIN--------------------------------------------------------------------
------------------------------
>NWT09776.1/1-635
------------------------------------------------------------------------
------------------------------------------------------------------------
------------LK--MSQSSPADEGTTFEHLWSTLEPDSTYFDLPPANPTGS---------NEVSNRTEVT
MDVFQMRGM---TDSVM-------------------------------------------------------
--------------------------------------------------SQFNLLNNSMDQSIGS-RAAST
SPYSSEHT--SNVPTHSPYSQPSSTFDAMSPAPVIPSNTDYPGPHHFEVTFQQSSTAKSATWT---------
------------------YSPLLKKLYCQIAKTCPIQIKVSTSPPPGTIIRAMPVYKKAEHVTEVVKRCPNH
ELGRDFND-----GQSAPASHLIRVEGNNLSQYVDDPVTGRQSVMVPYEPPQVGTEFTTILYNFMCNSSCVG
GMNRRPILIIITLETR-----DGQVLGRRSFEGRICACPGRDRKADEDHFREQQALNES---AAKNGNANKR
T------FKQSPQGIPALGTGIKKRRHGEEEMYYVPVRGRENFEILMKIKESLELVELVPQQLVDSYRQQQ-
-----QQLLQRQSQLQTP--SSYGPV-LSPMNKVHGG-GINKLPSVNQLV-GQPAQHGSGSAPSLGP----M
GPGMLNSH------PMQPNGEMNGGHSSQS--MVSGSHCTPPPPYNPDPSLVSFLTGLGCPNCIDYFTSQGL
QNIYHLQNLSIEDLGALKIPEQYRMIIWRGLQELKQS-----------HDYGAQ-QLIRSS--SNASTIS--
IGSSGELQRQRVMEAVHFRVRHTITIPN-------R-----GAADDWADFGFDLPDCKSR--KQSIKEEFTE
GEIN--------------------------------------------------------------------
------------------------------
>NXR51614.1/1-635
------------------------------------------------------------------------
------------------------------------------------------------------------
------------VK--MSQSSPADEGTTFEHLWSTLEPDSTYFDLPPANPSGS---------SEVSNRTEVT
MDVFQMRDI---PDSVM-------------------------------------------------------
--------------------------------------------------SQFNLLNNSMDQSIGS-RAAST
SPYSSEHT--SNVPTHSPYSQPSSTFDAMSPAPVIPSNTDYPGPHHFEVTFQQSSTAKSATWT---------
------------------YSPLLKKLYCQIAKTCPIQIKVSTSPPPGTIIRAMPVYKKAEHVTEVVKRCPNH
ELGRDFND-----GQAAPASHLIRVEGNNLSQYVDDPVTGRQSVMVPYEPPQVGTEFTTILYNFMCNSSCVG
GMNRRPILIIITLETR-----DGQVLGRRSFEGRICACPGRDRKADEDHFREQQALNES---TAKNGNANKR
T------FKQSPQGIPALGTGIKKRRHGEEEMYYVPVRGRENFEILMKIKESLELVELVPQQLVDSYRQQQ-
-----QQLLQRQSQLQTP--SSYGPV-LSPMNKVHGG-GINKLPSVNQLV-GQPAQHSSSSAPSLGP----M
GPGMLNSH------PMQTNGEMNGGHSSQS--MVSGSHCTPPPPYSADPSLVSFLTGLGCPNCIDYFTSQGL
QNIYHLQNLSIEDLGALKIPEQYRMIIWRGLQELKQS-----------HDYGAQ-QLIRSS--SNASTIS--
IGSSGELQRQRVMEAVHFRVRHTITIPN-------R-----GAADDWADFGFDLPDCKSR--KQSIKEEFTE
GEIN--------------------------------------------------------------------
------------------------------
>NXY61793.1/1-635
------------------------------------------------------------------------
------------------------------------------------------------------------
------------VK--MSQSSPADEGTTFEHLWSTLEPDSTYFDLPPANPTGS---------NEVSNRTEVT
MDVFQMRGM---TDSVM-------------------------------------------------------
--------------------------------------------------SQFNLLNNSMDQSIGS-RAAST
SPYSSEHT--SNVPTHSPYSQPSSTFDAMSPAPVIPSNTDYPGPHHFEVTFQQSSTAKSATWT---------
------------------YSPLLKKLYCQIAKTCPIQIKVSTSPPPGTIIRAMPVYKKAEHVTEVVKRCPNH
ELGRDFND-----GQSAPASHLIRVEGNNLSQYVDDPVTGRQSVMVPYEPPQVGTEFTTILYNFMCNSSCVG
GMNRRPILIIITLETR-----DGQVLGRRSFEGRICACPGRDRKADEDHFREQQALNES---AAKNGSANKR
T------FKQTPQGIPALGTGIKKRRHGEEEMYYVPVRGRENFEILMKIKESLELVELVPQQLVDSYRQQQ-
-----QQLLQRQSQLQTP--SSYGPV-LSPMNKVHSG-GINKLPSVNQLV-GQPAQHSSSSAPSLGP----M
GPGMLNSH------PMQPNGEMNGGHSSQS--MVSGSHCTPPPPYNPDPSLVSFLTGLGCPNCIDYFTSQGL
QNIYHLQNLSIEDLGALKIPEQYRMIIWRGLQELKQS-----------HDYGAQ-QLIRSS--SNASTIS--
IGSSGELQRQRVMEAVHFRVRHTITIPN-------R-----GAADDWADFGFDLPDCKSR--KQSIKEEFTE
GEIN--------------------------------------------------------------------
------------------------------
>NWT86628.1/1-635
------------------------------------------------------------------------
------------------------------------------------------------------------
------------LK--MSQSSPADEGTTFEHLWSTLEPDSTYFDLPPANPTSS---------NEVSNRTEVT
MDVFQMRGM---TDSVM-------------------------------------------------------
--------------------------------------------------SQFNLLNNSMDQSIGS-RAAST
SPYSSEHT--SNVPTHSPYSQPSSTFDAMSPAPVIPSNTDYPGPHHFEVTFQQSSTAKSATWT---------
------------------YSPLLKKLYCQIAKTCPIQIKVSTSPPPGTIIRAMPVYKKAEHVTEVVKRCPNH
ELGRDFND-----GQSAPASHLIRVEGNNLSQYVDDPVTGRQSVMVPYEPPQVGTEFTTILYNFMCNSSCVG
GMNRRPILIIITLETR-----DGQVLGRRSFEGRICACPGRDRKADEDHFREQQALNES---AAKNGNANKR
T------FKQSPQGIQALGTGIKKRRHGEEEMYYVPVRGRENFEILMKIKESLELVELVPQQLVDSYRQQQ-
-----QQLLQRQSQLQTP--SSYGPV-LSPMNKVHGG-GINKLPSVNQLV-GQPAQHSSSSAPSLGP----M
GPGMLNSH------PMQPNGEMNGGHSSQS--MVSGSHCTPPPPYNPDPSLVSFLTGLGCPNCIDYFTSQGL
QNIYHLQNLSIEDLGALKIPEQYRMIIWRGLQELKQS-----------HDYGAQ-QLIRSS--SNASTIS--
IGSSGELQRQRVMEAVHFRVRHTITIPN-------R-----GAADDWADFGFDLPDCKSR--KQSIKEEFTE
GEIN--------------------------------------------------------------------
------------------------------
>NXQ28607.1/1-635
------------------------------------------------------------------------
------------------------------------------------------------------------
------------VK--MSQSSPADEGTTFEHLWSTLEPDSTYFDLPPANPTGS---------NEVSNRTEVT
MDVFQMRGM---TDSVM-------------------------------------------------------
--------------------------------------------------SQFNLLNNSMDQSIGS-RAAST
SPYSSEHT--SNVPTHSPYSQPSSTFDAMSPAPVIPSNTDYPGPHHFEVTFQQSSTAKSATWT---------
------------------YSPLLKKLYCQIAKTCPIQIKVSTSPPPGTIIRAMPVYKKAEHVTEVVKRCPNH
ELGRDFND-----GQSAPASHLIRVEGNNLSQYVDDPVTGRQSVMVPYEPPQVGTEFTTILYNFMCNSSCVG
GMNRRPILIIITLETR-----DGQVLGRRSFEGRICACPGRDRKADEDHFREQQALNES---TAKNGNANKR
T------FKQSPQGIPALGTGIKKRRHGEEEMYYVPVRGRENFEILMKIKESLELVELVPQQLVDSYRQQQ-
-----QQLLQRQSQLQTP--SSYGPV-LSPMNKVHGG-GINKLPSVNQLV-GQPAQHSSSSAPNLGP----M
GPGMLNSH------PMQSNGEMNGGHSSQS--MVSGSHCTPPPPYSADPSLVSFLTGLGCPNCIDYFTSQGL
QNIYHLQNLSIEDLGALKIPEQYRMIIWRGLQELKQG-----------HDYGAQ-QLIRSS--SNASSIS--
IGSSGELQRQRVMEAVHFRVRHTITIPN-------R-----GAADDWADFGFDLPDCKSR--KQSIKEEFTE
GEIN--------------------------------------------------------------------
------------------------------
>NWW31210.1/1-635
------------------------------------------------------------------------
------------------------------------------------------------------------
------------VK--MSQSSPADEGTTFEHLWSTLEPDSTYFDLPPANPTGS---------NEVSNRTEVT
MDVFQMRGM---TDSVM-------------------------------------------------------
--------------------------------------------------SQFNLLNNSMDQSIGS-RAAST
SPYSSEHT--SNVPTHSPYSQPSSTFDAMSPAPVIPSNTDYPGPHHFEVTFQQSSTAKSATWT---------
------------------YSPLLKKLYCQIAKTCPIQIKVSTSPPPGTIIRAMPVYKKAEHVTEVVKRCPNH
ELGRDFND-----GQSAPASHLIRVEGNNLSQYVDDPVTGRQSVMVPYEPPQVGTEFTTILYNFMCNSSCVG
GMNRRPILIIITLETR-----DGQVLGRRSFEGRICACPGRDRKADEDHFREQQALNES---TAKNGNANKR
T------FKQSPQGIPALGTGIKKRRHGEEEMYYVPVRGRENFEILMKIKESLELVELVPQQLVDSYRQQQ-
-----QQLLQRQSQLQTP--SSYGPV-LSPMNKVHGG-GINKLPSVNQLV-GQPAQHSSSSAPSLGP----M
GPGMLNSH------PMQTNGEMNGGHSSQS--MVSGSHCTPPPPYSADPSLVSFLTGLGCPNCIDYFTSQGL
QNIYHLQNLSIEDLGALKIPEQYRMIIWRGLQELKQS-----------HDYGAQ-QLIRSS--SNASTIS--
IGSSGELQRQRVMEAVHFRVRHTITIPN-------R-----GAADDWADFGFDLPDCKSR--KQSIKEEFTE
GEIN--------------------------------------------------------------------
------------------------------
>XP_023796165.1/1-649
------------------------------------------------------------------------
----------------------------------------------------------------------ME
EGVIYPLSDSPTVK--MSQSSPADEGTTFEHLWSTLEPDSTYFDLPPANPTGS---------NEVSNRTEVT
MDVFQMRGM---TDSVM-------------------------------------------------------
--------------------------------------------------SQFNLLNNSMDQSIGS-RAAST
SPYSSEHT--SNVPTHSPYSQPSSTFDAMSPAPVIPSNTDYPGPHHFEVTFQQSSTAKSATWT---------
------------------YSPLLKKLYCQIAKTCPIQIKVSTSPPPGTIIRAMPVYKKAEHVTEVVKRCPNH
ELGRDFND-----GQSAPASHLIRVEGNNLSQYVDDPVTGRQSVMVPYEPPQVGTEFTTILYNFMCNSSCVG
GMNRRPILIIITLETR-----DGQVLGRRSFEGRICACPGRDRKADEDHFREQQALNES---AAKNGNANKR
T------FKQSPQGIPALGTGIKKRRHGEEEMYYVPVRGRENFEILMKIKESLELVELVPQQLVDSYRQQQ-
-----QQLLQRQSQLQTP--SSYGPV-LSPMNKVHGG-GINKLPSVNQLV-GQPAQHSSSSAPSLGP----M
GPGMLNSH------PMQTNGEMNGGHSSQS--MVSGSHCTPPPPYNPDPSLVSFLTGLGCPNCIDYFTSQGL
QNIYHLQNLSIEDLGALKIPEQYRMIIWRGLQELKQS-----------HDYGAQ-QLIRSS--SNASTIS--
IGSSGELQRQRVMEAVHFRVRHTITIPN-------R-----GAADDWADFGFDLPDCKSR--KQSIKEEFTE
GEIN--------------------------------------------------------------------
------------------------------
>XP_015503625.1/1-656
------------------------------------------------------------------------
---------------------------MKDWR-------------------------WI-----------PL
QKVIYPLSDSPTVK--MSQSSPADEGTTFEHLWSTLEPDSTYFDLPPANPTGS---------NEVSNRTEVT
MDVFQMRGM---TDSVM-------------------------------------------------------
--------------------------------------------------SQFNLLNNSMDQSIGS-RAAST
SPYSSEHT--SNVPTHSPYSQPSSTFDAMSPAPVIPSNTDYPGPHHFEVTFQQSSTAKSATWT---------
------------------YSPLLKKLYCQIAKTCPIQIKVSTSPPPGTIIRAMPVYKKAEHVTEVVKRCPNH
ELGRDFND-----GQSAPASHLIRVEGNNLSQYVDDPVTGRQSVMVPYEPPQVGTEFTTILYNFMCNSSCVG
GMNRRPILIIITLETR-----DGQVLGRRSFEGRICACPGRDRKADEDHFREQQALNES---TAKNGNANKR
T------FKQSPQGIPALGTGIKKRRHGEEEMYYVPVRGRENFEILMKIKESLELVELVPQQLVDSYRQQQ-
-----QQLLQRQSQLQTP--SSYGPV-LSPMNKVHGG-GINKLPSVNQLV-GQPAQHSSSSAPSLGP----M
GPGMLNSH------PMQTNGEMNGGHSSQS--MVSGSHCTPPPPYNPDPSLVSFLTGLGCPNCIDYFTSQGL
QNIYHLQNLSIEDLGALKIPEQYRMIIWRGLQELKQS-----------HDYGAQ-QLIRSS--SNASTIS--
IGSSGELQRQRVMEAVHFRVRHTITIPN-------R-----GAADDWADFGFDLPDCKSR--KQSIKEEFTE
GEIN--------------------------------------------------------------------
------------------------------
>NWZ85036.1/1-635
------------------------------------------------------------------------
------------------------------------------------------------------------
------------VK--MSQSSPADEGTTFEHLWSTLEPDSTYFDLPPANPTGS---------NEVSNRTEVT
MDVFQMRGM---TDSVM-------------------------------------------------------
--------------------------------------------------SQFNLLNNSMDQSIGS-RAAST
SPYSSEHT--SNVPTHSPYSQPSSTFDAMSPAPVIPSNTDYPGPHHFEVTFQQSSTAKSATWT---------
------------------YSPLLKKLYCQIAKTCPIQIKVSTSPPPGTIIRAMPVYKKAEHVTEVVKRCPNH
ELGRDFND-----GQSAPASHLIRVEGNNLSQYVDDPVTGRQSVMVPYEPPQVGTEFTTILYNFMCNSSCVG
GMNRRPILIIITLETR-----DGQVLGRRSFEGRICACPGRDRKADEDHFREQQALNES---TAKNGNANKR
T------FKQSPQGIPALGTGIKKRRHGEEEMYYVPVRGRENFEILMKIKESLELVELVPQQLVDSYRQQQ-
-----QQLLQRQSQLQTP--SSYGPV-LSPMNKVHGG-GINKLPSVNQLV-GQPAQHSSSSAPSLGP----M
GPGMLNSH------PMQTNGEMNGGHSSQS--MVSGSHCTPPPPYNPDPSLVSFLTGLGCPNCIDYFTSQGL
QNIYHLQNLSIEDLGALKIPEQYRMIIWRGLQELKQS-----------HDYGAQ-QLIRSS--SNASTIS--
IGSSGELQRQRVMEAVHFRVRHTITIPN-------R-----GAADDWADFGFDLPDCKSR--KQSIKEEFTE
GEIN--------------------------------------------------------------------
------------------------------
