# Supplementary material for: Phylogenetic analysis of the MCL1 BH3 binding groove and rBH3 sequence motifs in the p53 and INK4 protein families
Source: PLoS One. 2023 Jan 25;18(1):e0277726. doi: 10.1371/journal.pone.0277726 (PMC9876281; doi:10.1371/journal.pone.0277726)
Supplement: S9 File — The following alignment for all p18 sequences was generated using the INK4 family phylogenetic tree. (FASTA) [file pone.0277726.s013.fasta]

>AFK11493.1/1-181
------------------------------------------------------------------------
-----------------------------------------------------------------------M
SP--------------L--TDPLPVPGIPELTAKDGDKLTSAAAKGDSKEVNVLLEKGIK-----------V
CSVNKFGSTAIQVMQMGNTIIARSLLKAGAKPNQQDS-NGFTPAHDAAREGFVDTLRVLVDSGADVNIENSE
GNLPIHLAAQEGHTDVLIFLEE--KSNLAHKNLKGQTPIDLAQMYKRTETLQWMKQSYRKNIGKHV------
-------------
>XP_032884463.1/1-161
------------------------------------------------------------------------
------------------------------------------------------------------------
---------------------------METTDGSVGDKLTSAAAKGDSKEVNSLLENGVQ-----------A
DAINKFGRTALQVMQMGHSIIAKSLLKAGAKPNQQDH-GGFTPAHDAAREGFLDTLKTLVDFGANVNIENSE
GNLPIHLAAQEGHTDVVTFLAK--ESNLTFKNENGQTPYELAQIYKRTETMQWMEQNL--------------
-------------
>XP_038650211.1/1-161
------------------------------------------------------------------------
------------------------------------------------------------------------
---------------------------METADASDGDKLTSAAAKGDSKEVNALLENGVK-----------V
GALNKFGRTALQVMQMGNTIIAKSLLKAGAKPNQQDP-GGYAPAHDVAREGFLDTLKILVDFGANVNIKNSE
GNLPIHLAAQEGHTDVIIFLAK--KSNLAHKNEKGQTPFELAQMYKRTETVQWMEQNL--------------
-------------
>XP_020370188.1/1-161
------------------------------------------------------------------------
------------------------------------------------------------------------
---------------------------METADGSDGDKLTSAAAKGNSKEVNILLENGVK-----------V
GAINKFGRTALQVMQMGHTIIAKSLLKAGAKPNQQDR-GGFTPAHDAAREGFLDTLITLVDFGANVNIENSE
GNLPIHLAAQEGHTDVIIFLAK--KSNLTHKNKKGQTPYELAQMYKRTETVQWMEQNL--------------
-------------
>XP_041064218.1/1-161
------------------------------------------------------------------------
------------------------------------------------------------------------
---------------------------METADGSDGDKLTSAAAKGDSKEVNTLLENGVK-----------V
GAINKFGRTALQVMQMGNTIIAKSLLKAGAKPNQQDR-GGFTPAHDAAREGFLDTLKTLVDFGANVNIENSE
GNLPIHLAAQEGHTDVIIFLAK--KSNLTHKNKMGQTPYELARMYKRTETVQWMEQNL--------------
-------------
>NP_001116932.1/1-168
------------------------------------------------------------------------
------------------------------------------------------------------------
----------------------------ME--DPMADLITTAAARGELERLEDLLKGARN-----------V
DAPNRFGRTALQVMRLGNPAVARLLLSQGADPNLRDR-TGYSVLHDAARAGFQDTLKTLFDFQADANIQDNE
GNLPLHLAAKEGHLQVVKFLVLHTDSQVGHRNRYGDTPCDLAKVYKREDVIQWLHCYANGQEPGG-K-----
-------------
>XP_018116370.1/1-168
------------------------------------------------------------------------
------------------------------------------------------------------------
----------------------------ME--DPMADLISTAAARGELERLEDLLKGARN-----------V
DAPNRFGRTALQVMRLGNPAIARLLLSQGADPNLRDR-TGYSVLHDAARAGFQDTLETLFDFQADANIQDNE
GNLPLHLAAKEGHLQVVKFLVLHTDSQLGHQNRYGDTPCDLAKVYKRQDVIQWLHCYANGQEKGG-K-----
-------------
>XP_040263626.1/1-337
MAGHLVMEPVEGGWMEKVRKGDMSGWRRNLAAYGWRSRQKERERILQRKARARREGIGQMRGSACEEKGHLV
MEPVEGDWVQKVRKGERSGCRRNPAGDPDRRKGRGYCRGGLEQGERGGCRNICSSRVPGGGPCFTSI--YYD
PPISSEPRLSACSCHALITLCPGPQPS-MA--EPLADLMSTAAARGDLEQLEDLLQRTTN-----------V
DAPNRFGRTALQVMRLGCPAIASLLLRRGADPNLQDR-SGFSVLHDTARAGFLDTLQILLDFQADVNLKDHD
GNIALHLAAMEGHLPMVQYLVLQTDTRVTQRNMNGDTPCDLARMYKREHVVLWLQSNARGQTGDG-Q-----
-------------
>XP_040216441.1/1-164
------------------------------------------------------------------------
------------------------------------------------------------------------
----------------------------MA--QPLADRMTSAAARGDLHTLEDLLRIAPN-----------V
DVPNRFGRTALQVMRLGCPAVASLLLGKGADPNLQDS-CGFSVVHDTARAGFCDTMRILLDFHVDVNLQDND
GNTALHLAAKEGQLHMVQLLVLHTDSRMGHKNRNGETACDLARVYSRQPVVQWLQGTARGQP----------
-------------
>XP_029474340.1/1-167
------------------------------------------------------------------------
------------------------------------------------------------------------
----------------------------MA--DPLGNLLTSAAARGDQEQVEILLQNNAN-----------V
NAENGFGRTALQVMKLGNPEIARRLLHRGADPNLRDR-TGFAVMHDAARAGFLDTVQTLLQFQADVNLEDRE
GNLPLHLAAQEGHLGVVEALARHSRSSVGRRNHRGATARDLARLYKREEVAKWLDEHAGAQAAGL-------
-------------
>XP_033771151.1/1-169
------------------------------------------------------------------------
------------------------------------------------------------------------
---------------------------MMA--DPFGNELTSAAARGDQEQVEILLQNNAN-----------V
NAKNEFGRTALQVMKLGNTGIARRLLYKGADPNLKDR-TGFAVIHDAARAGFLDTVKTLLQFQADVNIEDNE
GNLPLHLAAQEGHLGVVEFLVRHTESNVGHINHKGATAHDLAKMYKKEEVVKWMNDNAHVQATNLQ------
-------------
>XP_030064050.1/1-191
------------------------------------------------------------------------
--------------------------------------------------------------MSVSIPNEIL
----KET------------NLFRSRDKIMA--DPFGNELTSAAARGDQEQVEILLQNNAN-----------V
NAKNGFGRTALQVVKLGNPGIARRLLHEGADPNVKDR-TGFAVIHDAARAGFLDTVQTLLQFQADVNIEDNE
GNLPLHLAAQEGHLSVVEFLVRHTESNVGHLNHKGATAHDLAKMYKREEVVKWMDGNVRVQTANLLQ-----
-------------
>XP_007231730.1/1-174
------------------------------------------------------------------------
------------------------------------------------------------------------
----------------------------MAEATVDANTLCSAAATGQFKMVQQILQCNVD-----------P
NKKNEFNRTALQVVKMGCPAVVELLLKKGADPNLRDPVKDLTISHDVAREGHADTLAVLLTYVADVNLKDKD
GNLPLHLAAREGHLDAVRLLAP-CTAHLFSRNHEGLTPIELARAHRREDTARWLESYQPPQTPQQPQSLD--
-------------
>XP_039531555.1/1-167
------------------------------------------------------------------------
------------------------------------------------------------------------
----------------------------MAE-DTTIDGLSTAAAQGNLMEIEQILQSNVN-----------V
NEKNKFGRTPLQVMKLGCPRIAETLLLAGADPNARDPILGLTVSHDAARDGYLDTLRVLVENGADVNLLDNK
GNLPLHLAAQGGCLDVVQYLVSYCNTQPFLRNAKGQTPLDLASLHKKYQTVEWLENIAPSQSS---------
-------------
>NP_001186923.1/1-170
------------------------------------------------------------------------
------------------------------------------------------------------------
----------------------------MAE-DTALDRLSTAAAIGDLMEVEQTLQSNVN-----------V
NEKNKYGRTALQVMKLGCPSIAETLLQAGADPNVRDPILGLTVIHDAARDGYLDTLHVLAQNGADVNLLDND
GNLPLHLAAREGHLDVVQFLVTHCVTQPFLANAKGYTPRDLAFMHQKHRTVEWLESIASLQSSQRL------
-------------
>XP_036433950.1/1-171
------------------------------------------------------------------------
------------------------------------------------------------------------
----------------------------MAE-APDANRLCTAAARGDLRETQLILQGNVD-----------V
NERNKFGRAPLQVVKLGCPRVAEALLQANADPNARDPVKRLTITHDAARDGYVDMLEVLVTYGADVNLQDSD
GNLPLHLASREGHLDAVRYLAPL-TAWPFLRNREDLTPLDLALAHHRADIAQWLQTYRPPAAIEPS--LD--
-------------
>XP_017548914.1/1-171
------------------------------------------------------------------------
------------------------------------------------------------------------
----------------------------MAE-ASDANRLCTAAARGDLRETQLILQGNVD-----------V
NERNKFGRAPLQVVKLGCPRVAEVLLQAKADPNARDPVKRLTIAHDAARDGYVDMLEVLVTYGADVNLQDSD
GNLPLHLASREGHLNAVRYLAPL-TAWPFLRNREDFTPLDTALAHHRADVAQWLQTYRPPAATAPS--LD--
-------------
>XP_026857188.1/1-166
------------------------------------------------------------------------
------------------------------------------------------------------------
----------------------------MAE-APDANRLCTAAARGDLREIEMILQSNID-----------V
NEKNIFGRTPLQVVKLGCPCAAEALLLAQADPNLRDPIGGLTITHDAARDGYVDTLQVLVNYGANVNLLDGG
GNLPLHLAAREGHLDVVQFLIQH-TTQPFQKNGAGLTPLELASVNNRDDTARWLETYRSTNSH---------
-------------
>XP_027022257.1/1-168
------------------------------------------------------------------------
------------------------------------------------------------------------
----------------------------MAE-APDVNRLSTAAARGDLRETEQILKSNMN-----------V
NAKNIFGRTPLQVVKLGCPSVAEALLRAGADPNVRDPCGGLTVTHDAARDGHTDTLQVLLRNGADVNLQDDA
GNLPLHLSAREGHQSAVELLIPL-TEHPLLHNHAGLTPMDLATHHHRDNTARWLENYLFVPSQSD-------
-------------
>XP_026770716.1/1-168
------------------------------------------------------------------------
------------------------------------------------------------------------
----------------------------MAE-APDVNRLSTAAARGDLRETEEILESNIN-----------V
NAKNKFGRTALQVVKLGCPSVAEALLRAGADPNVPDPSGGLTVMHDAAREGHADTLQVLLRYGADASLQDDA
GNLPLHLAAREGHQGAVELLAPH-TAHPLLPNHAGLTPLQLASQHHRDDTARWLENYRHVPSQPE-------
-------------
>XP_028857173.1/1-168
------------------------------------------------------------------------
------------------------------------------------------------------------
----------------------------MDDQTAAADDLSSASARGDAAEVERMLRGGAD-----------V
NGRNRFGRTPIQVMKLGCPAVAELLLLRGADADVRDPVAGLTVAHDAARDGHADTLRVLVGHKADVNVADVH
GNLPLHLAAQEGHARAVRVLLG-PTAAPGARNKRGHTPRDLAEMNGRDEVLRVMDGVREDVAGN--------
-------------
>XP_023677136.1/1-155
------------------------------------------------------------------------
------------------------------------------------------------------------
----------------------------MA-DLTEANKLTSASARGDLSEVETLLQSGAD-----------V
NKANRFGRTALQVMKLGVPGLAEMLLEAKADPNKRDPVKDLTIAHDAARGGYLETLQVLVKYGADVNAVDSD
GNLPLHLAAQAGYRDVVEFLEQ-CTADQ------GNTADDLTPTHSK----EYIQGRMQSQN----------
-------------
>XP_038571859.1/1-164
------------------------------------------------------------------------
------------------------------------------------------------------------
----------------------------MA-DRSVADKLCSASARGNLPEVLFLLQNGAD-----------V
NGFNTFNRTALQVVKLGNTAVVEALLLVGADINVRDPACGLTVTHDAAREGFIDSVRVLVDRGADTNIVDEQ
GNLPLHLAAREGHLEVVQLLIG-RTANPQTRNGLGYTARQLAFLNGRMDTVKYIDEYLSSQ-----------
-------------
>XP_028668291.1/1-163
------------------------------------------------------------------------
------------------------------------------------------------------------
----------------------------MT-DSTDADELANASARGDLRVVQMLLQSGVN-----------V
NQRNTYGRTPLQVMKLGYPAIAVELLRANANPNEQDISLGVTIAHDAAREGFLETLMVLTENGADVNLQDHR
GNLPLHLAAREGHLDIVRHLID-LTIDPLVRNKEGHTASDLAEMHDRHLVAQWLGTRLQR------------
-------------
>XP_039623203.1/1-163
------------------------------------------------------------------------
------------------------------------------------------------------------
----------------------------MT-DSTDADELANASARGELRVVQILLRSGVN-----------V
NQKNTYGRTPLQVMKLGYPAIAVELLRANANPNEQDTSLGVTIAHDAAREGFLETLMVLTENGADVNLQDHQ
GNLPLHLAAREGHLDIVRHLID-LTSDPLVKNKEGHTASDLAEMHDRHLVAECLGNRLQR------------
-------------
>XP_018582255.1/1-166
------------------------------------------------------------------------
------------------------------------------------------------------------
----------------------------MA-DLTETNKLTSASARGDLREVELMITNGAD-----------V
NQRNEYGYTALQAMKLGCPDLATALLKANADPNVCDA-LGLTVTHDAARDGYLDTLRVLLEHGADVNVTDSH
GNLPLHLAAREGNLDVVELLLQ-RTAEPMRPNCEGSTAYDLATSYNRPSVARIIRDHPGINLAQ--------
-------------
>XP_030640214.1/1-165
------------------------------------------------------------------------
------------------------------------------------------------------------
----------------------------MA-GSTDANMLTSAAARGDIEEIETMLQRGVD-----------V
NERNEFGRTALQVMKLGNPDIARVLLTANADPNVRDPIRGLTITHDAARDGYIDTLQVLVEHGADVNILDSE
DNLPLHLAAREGHLRVVRFLFQ-WTRHPSHINVEGHAPYDLARIHNRQSTALWLESMLQQNN----------
-------------
>XP_012677154.1/1-166
------------------------------------------------------------------------
------------------------------------------------------------------------
----------------------------MA-GRTQADKLTTASARGDLREVEMILQNGAD-----------T
NERNMLNRTAIQVMKLGNPDIAEALLRANADPNVRDPVLGLTVAHDASRDGFLDTLNVLVHHGADVNLIDFG
GNLPLHLAAREGHLDVVQFLTQ-HTSDPSQLNGTGQTPCDLAKMHNRSSTVQWLETYVLSQQN---------
-------------
>XP_010896098.1/1-161
------------------------------------------------------------------------
------------------------------------------------------------------------
-------------------------------MAGEANILSSASARGDLADVEMLLQNGTD-----------V
NENNVFGRTPLQVMKLGNPAIAAALLKANANPNVRDQVKGLTVCHDAARDGYADTLRVLVDHGADVNLLDHD
GNLPLHLAAREGHLEVVQILFC-ITMDVERRNSEGHTPYDLANLNHRESIAQYIQTHINL------------
-------------
>XP_038858456.1/1-161
------------------------------------------------------------------------
------------------------------------------------------------------------
-------------------------------MTGEANRLSSASARGDLAKVEMLLQNGAD-----------V
NANNVFGRTPLQVMKLGNPAIAEALLRANANPNVRDHVRGLTITHDAARDGYVDTLRVLIDHGADVNLLDND
GNLPLHLAAREGYLDVVQLLVG-CTKDAARHNSGGHTPYDLATMNNRVSIAQYIQAHMNL------------
-------------
>XP_029563113.1/1-161
------------------------------------------------------------------------
------------------------------------------------------------------------
-------------------------------MTGEANRLSSASARGDLAKVEMLLQNGAD-----------V
NANNVFGRTPLQVMKLGNPAIAEALLRANANPNVRDHVRGLTITHDAARDGYVDTLRVLIDHGADVNLLDKD
GNLPLHLAAREGYLDVVQLLVG-CTKDAARHNSGGHTPYDLATMNNRVSIAQYIQAHMNL------------
-------------
>XP_021459712.2/1-161
------------------------------------------------------------------------
------------------------------------------------------------------------
-------------------------------MTGEANRLSSASARGDLAEVEMLLQNGAD-----------V
NANNVFGRTPLQVMKLGNPAIAEALLRANANPNVRDHVRGLTITHDAARDGYVDTLRVLIDHGADVNLLDND
GNLPLHLAAREGYLDVVQLLVC-CTKDAARHNSGGHTPYDLATMNNRVSIALYIQAHMNL------------
-------------
>XP_035637909.1/1-161
------------------------------------------------------------------------
------------------------------------------------------------------------
-------------------------------MTGEANRLSSASARGDLAEVEMLLQNGAD-----------V
NANNVFGRTPLQVMKLGNPAIAEALLRANANPNVRDHVRGLTITHDAARDGYVDTLRVLIDHGADVNLLDND
GNLPLHLAAREGYLDVVQLLVG-CTKDAARHNSGGHTPYDLATMNNRISIALYIQAHMNL------------
-------------
>XP_020354712.1/1-161
------------------------------------------------------------------------
------------------------------------------------------------------------
-------------------------------MTGEANRLSSASARGDLAEVEMLLQNGAD-----------V
NANNVFGRTPLQVMKLGNPAIAEALLRANANPNVRDHVRGLTITHDAARDGYVDTLRVLIDHGADVNLLDND
GNLPLHLAAREGYLDVVQLLVG-CTKDAARHNSGGHTPYDLATMNNRVSIALYIQAHMNL------------
-------------
>XP_041125632.1/1-167
------------------------------------------------------------------------
------------------------------------------------------------------------
----------------------------MA-DSSDADRLASASARGELKEVETLLQNGAN-----------V
NEKNSFGRTALQVMKLGNPSIAEALLRAKANPNERDPLWGLTVAHDAARDGFEDTLRVLVDYGADVNIQDSE
GNLPLHLAAKEGNLDVVKFLIE-RTVEPKRANRKGMTAYDLAAMHNRQSTAQWIEGHLYGHVQN--------
-------------
>XP_033876077.1/1-163
------------------------------------------------------------------------
------------------------------------------------------------------------
---------------------------------MADSSLASASARGELEKVEMLLQNGAN-----------V
NEKNAFGRTPLQVMKLGNPSIAEALLRAKANPNERDPLLGLTVAHDAARDGFEDTLRVLVDYGADVNIEDSE
GNLPLHLAAKEGNLDVVKFLIE-RTIEPRRANRKGMTARELAAMHNRQSTAQWIEGHSYGHVQN--------
-------------
>XP_036378535.1/1-165
------------------------------------------------------------------------
------------------------------------------------------------------------
----------------------------MA-DSSEANRLASASARGDLTEVEVILQNGAD-----------V
NEKNAFGRTALQVMKLGNPAIAEALLKANADPNVRDPLGGLTVLHDTARDGYADTLRVLVEYGADVNMLDNE
GNLPLHLAAREGNLDVVKFLIQ-RTTDPSRRNVKGKTAYDLATMHNRHSTAQWIEEYIKSRD----------
-------------
>XP_035268343.1/1-165
------------------------------------------------------------------------
------------------------------------------------------------------------
----------------------------MA-DPSGANRLTSASARGDLTELQVFLQNGAD-----------V
NERNEFGRTALQVMKLGNPAIALALLQAKADPNVRDPVGGLTVLHDAARDGYADTLQVLVNHGADVNIQDNE
GNLPLHLAAREGNLDVVELLIQ-PTAEPMRRNRGGHTAYDLAIMRSRVSTAQRIQAYMHSIE----------
-------------
>XP_026521625.1/1-211
------------------------------------------------------------------------
------------------------------------------------MGAPKSHRIPGGVGQLISWPGLVN
PPATE-T---------------GLTPS-L-----LLLAVQEAATRGAKNGLHGVKSEAPALHIGNGTRGFQR
SLPRGLGWTE-LVVKLGNPEIARQLLLRGADPDLKDR-TGFAVLHDAARAGFLDTLQTLLEFGADVNVEDNE
GNLPLHLAAQEGHLAVVAFLLERTASRVEHRNKKGATAYDLAKLYKRQAVAKLLENSRRREGALSGD-----
-------------
>XP_028589357.1/1-174
------------------------------------------------------------------------
------------------------------------------------------------------------
----------------------------MA--EPFANELASAAARGDLARLKNLLEKNVN-----------V
NAQNGFGRTALQVMKLGNPEIARQLLRRGADPDLRDR-TGFAVLHDAARAGFLDTLQTLLEFNADVNVEDAE
GNLPLHLAAQEGHLPVVAFLLERTASRVGHRNRKGDTAYDLAQLYRRSAVAKLLEGHAGGSGRTEGADGSGD
-------------
>XP_033008063.1/1-174
------------------------------------------------------------------------
------------------------------------------------------------------------
----------------------------MA--EPFANELASAAARGDLAQLTNLLENNVN-----------V
NAQNGFGRTALQVMKLGNPEIARRLLLRGADPNLRDR-TGFAVLHDAARAGFLDTLQTLLEFKADVNVEDSE
GNLPLHLAAQEGHLPVVAFLLERTASRVGHRNKKGDTAYDLAQLYRRSAVAKLLEGRAGGSRRTEGADGSGD
-------------
>XP_034980132.1/1-162
------------------------------------------------------------------------
------------------------------------------------------------------------
----------------------------MA--EPFANELASAAARGDLAQLTNLLENNVN-----------V
NAQNGFGRTALQVMKLGNPEIARRLLLRGADPDLKDR-TGFAVLHDAARAGFLDTLQTLLEFKADVNAEDGE
GNLPLHLAAQEGHLPVVAFLLERTASRVGHRNKKGETAYDLAQLYRRSAVARLLEGRAGN------------
-------------
>XP_026563080.1/1-169
------------------------------------------------------------------------
------------------------------------------------------------------------
----------------------------MA--EPLANELASAAARGDLAQVTNLLENDIN-----------V
NAQNGFGRTALQVVKLGNPEIARQLLLRGAHPDLKDR-TGFAVLHDAARAGFLDTLQTLLEFGADVNVEDNE
GNLPLHLAAQEGHLAVVAFLLERTASRVEHRNKKGATAYDLAKLYKRQAVAKLLEN---SRRKEGALSGE--
-------------
>XP_034270953.1/1-169
------------------------------------------------------------------------
------------------------------------------------------------------------
----------------------------MA--EPLANELASAAARGDLAQVTNLLENNIN-----------V
NAQNGFGRTALQVVKLGNPEIARQLLLRGADPDLKDR-TGFAVLHDAARAGFLDTLQTLLEFQADVNVEDNE
GNLPLHLAAQEGHLAVVAFLLERTASRVEHRNKKGATAYDLAKLYKRQAIVKLLEN---SRRREGALSGD--
-------------
>XP_007432337.1/1-169
------------------------------------------------------------------------
------------------------------------------------------------------------
----------------------------MA--EPLANELASAAARGDLAQVTNLLENNIN-----------V
NAQNGFGRTALQVMKLGNPEIARQLLLRGADPDLKDR-TGFAVLHDAARAGFLDTLQTLLEFQADVNVEDNE
GNLPLHLAAQEGHLPVVAFLLERTASRVEHRNKKGATAYDLAKLYKRQAVAKLLEN---SRRREGALSGD--
-------------
>XP_015666408.1/1-169
------------------------------------------------------------------------
------------------------------------------------------------------------
----------------------------MA--EPLANELASAAARGDLAQVTNLLENNIN-----------V
NAQNGFGRTALQVVKLGNPEIARQLLLRGADPDLKDR-TGFAVLHDAARAGFLDTLQTLLEFQADVNVEDNE
GNLPLHLAAREGHLAVVAFLLERTASRVEHRNKKGATAYDLAKLYKRQAVAKLLEN---SRRREGALSGD--
-------------
>XP_039175835.1/1-169
------------------------------------------------------------------------
------------------------------------------------------------------------
----------------------------MA--EPLANELASAAARGDLAQVTNLLENNIN-----------V
NAQNGFGRTALQVVKLGNPEIARQLLLRGADPDLKDR-TGFAVLHDAARAGFLDTLQILLEFQADVNVEDNE
GNLPLHLAAQEGHLAVVAFLLERTASRVEHRNKKGATAYDLAKLYKRQAVAKLLEN---SRRREGALSGD--
-------------
>XP_020643803.1/1-159
------------------------------------------------------------------------
------------------------------------------------------------------------
----------------------------MA--EPFANELASAAARGDLAQVTNLLEKNVN-----------V
NAQNGFGRTALQVMKLGNPEIARRLLMRGADPDLKDG-TGFAVLHDVARAGFLDTLQTLLEFHADVNVEDNE
GNLPLHLAAQEGHLPVVAFLLERTASRVEHRNKRGATACDLAKLYKRHAVARLFEGR---------------
-------------
>KAF7244274.1/1-172
------------------------------------------------------------------------
------------------------------------------------------------------------
----------------------------MA--EPFANELASAAARGDLAQVTNLLEKNVN-----------V
NAQNGFGRTALQVMKLGYPEIARRLLLRGADPDLKDG-TGFAVLHDAARGGFLDTLQTLLEFQADVNVEDGE
GNLPLHLAAQEGHLPVVAFLLDRTASRVEHRNKKGATAYDLAKLYKRDAVAELLEGRCGSRRREGAVSGD--
-------------
>XP_006126488.1/1-169
------------------------------------------------------------------------
------------------------------------------------------------------------
----------------------------MA--EPLVNDLTSASAKGDLVQLTNLLQKIVN-----------V
NAQNGFGRTALQVMKLGNPEIARKLLNAGANPDLKDS-TGFAVIHDAARAGFLDTVQTLLEFNADVNIEDNE
GNLPLHLAAEEGHLPVVEFLIKHKVSKVDHKNKEGYTAYDLAKLYKKNDIVKLMESSSLSAEAADMN-----
-------------
>XP_038270762.1/1-169
------------------------------------------------------------------------
------------------------------------------------------------------------
----------------------------MA--EPLGNELASAAARGDLVQLTDLLQTNVN-----------V
NAQNGFGRTALQVMKLGNPEIARRLLITGANPDLKDS-TGFAVIHDAARAGFLDTLQTLLEFNADVNIEDND
GNLPLHLAAREGHLPVVEFLIKHTASKVEHQNKKGDTAYDLAKLYKRNDVVKLMEGSSLSAEAADMN-----
-------------
>EMP33549.1/1-169
------------------------------------------------------------------------
------------------------------------------------------------------------
----------------------------MA--EPLGNELASAAARGDLVQLTNLLQTNVN-----------V
NAQNGFGRTALQVMKLGNPEIARRLLITGANPDLKDS-TGFAVIHDAARAGFLDTLQTLLEFNADVNIEDND
GNLPLHLAAREGHLPVVEFLIKHTASKVAHQNKKGDTAYDLAKLYKRNDVVKLMESSSLRAEAADMN-----
-------------
>XP_024063777.1/1-169
------------------------------------------------------------------------
------------------------------------------------------------------------
----------------------------MA--EPLGNELASAAARGDLVQLTNLLQTNVN-----------V
NAQNGFGRTALQVMKLGNPEIARQLLITGANPDLKDS-TGFAVIHDAARAGFLDTLQTLLEFNADVNIEDNE
GNLPLHLAAKEGHLPVVEFLIKRTESKVGHRNKKGDTAYDLAKLYKRNDVVKLMEGSTLSAEATDMN-----
-------------
>XP_034633941.1/1-169
------------------------------------------------------------------------
------------------------------------------------------------------------
----------------------------MA--EPLGNELASAAARGDLVQLTNLLQTNVN-----------V
NAQNGFGRTALQVMKLGNPEIARQLLITGANPDLKDS-TGFAVIHDAARAGFLDTLQTLLEFNADVNIEDNE
GNLPLHLAAKEGHLPVVEFLIKRTESKVGHQNKKGETAYDLAKLYKRNDVVKLMEGSTLSAEATDMN-----
-------------
>XP_005284958.1/1-169
------------------------------------------------------------------------
------------------------------------------------------------------------
----------------------------MA--EPLGNELASAAARGDLVQLTNLLQTNVN-----------V
NAQNGFGRTALQVMKLGNPEIARQLLISGANPDLKDS-TGFAVIHDAARAGFLDTLQTLLEFNADVNIEDNE
GNLPLHLAAKEGHLPVVEFLIKRTESKVGHQNKKGETAYDLAKLYKRNDVVKLMEGSTLSAEATDMN-----
-------------
>XP_039340096.1/1-169
------------------------------------------------------------------------
------------------------------------------------------------------------
----------------------------MA--EALGNELASAAARGDLEQLTNLLQTNVN-----------V
NAQNGFGRTALQVMKLGNPEIARQLLMTGANPDLKDS-TGFAVIHDVARAGFLDTLQTLLEFNADVNIEDNE
GNLPLHLAAQEGHLPVVEFLIKHTESKVQHRNKKGDTAYDLAKLYKRNDVVKLMEGSTLSAEATDMN-----
-------------
>XP_030428986.1/1-169
------------------------------------------------------------------------
------------------------------------------------------------------------
----------------------------MA--EPLGNELASAAARGDLEKLTNLLQTNVN-----------V
NAQNGFGRTALQVMKLGNPEIARQLLMTGANPDLKDS-TGFAVIHDAARAGFLDTLQTLLEFNADVNIEDNE
GNLPLHLAAQEGHLPVVEFLIKRTESKVEHRNKKGDTAYDLAQLYKRNDVVKLMEGSTLSAEATDMN-----
-------------
>XP_032623162.1/1-169
------------------------------------------------------------------------
------------------------------------------------------------------------
----------------------------MA--EPLGNELASAAARGDLEKLTNLLQTNVN-----------V
NAQNGFGRTALQVMKLGNPEIARQLLMTGANPDLKDS-TGFAVIHDAARAGFLDTLQTLLEFNADVNIEDNE
GNLPLHLAAQEGHLPVVEFLIKRTESKVEHRNKKGDTAYDLAKLYKRNDVVKLMEGSTLSAEATDMN-----
-------------
>XP_006025374.1/1-125
------------------------------------------------------------------------
------------------------------------------------------------------------
------------------------------------------------------------------------
-------------MKLGNPEIARRLLLKGADPNLRDS-TGFAVIHDAARAGFLDTLQTLLEFKADVNIEDNE
GNLPLHLAAQEGHARVVEFLVRSTATRVQHRNKRGHTACDLARLYKRAAVVQLLEPGASGAEAADVN-----
-------------
>XP_008923453.1/1-167
------------------------------------------------------------------------
------------------------------------------------------------------------
----------------------------MA--EPSGNELASAAAKGDLVQLTNLLQKNVN-----------V
NAQNGFGRTALQVMKLGNPEIARRLLSKGANPNLKDS-TGFAIIHDVAREGFLDTLQTLLEFKADVNIEDNE
GNLPLHLAAQEGHVRVVELLLARSECKVGHQNKRGATAYDLAKLYRRAAVVELLEASSSFPANMD-------
-------------
>XP_027539014.1/1-167
------------------------------------------------------------------------
------------------------------------------------------------------------
----------------------------MA--EPSGNELASAAAKGDLVQLTNLLQKNVN-----------V
NAQNGFGRTALQVMKLGNPEIARRLLSKGANPNLKDS-TGFAIIHDVAREGFLDTLQTLLEFKADVNIEDNE
GNLPLHLAAQEGHVRVVELLLARSECKVGHQNKRGATAYDLAKLYRRAAVVELLEATSSFPANMD-------
-------------
>XP_032923936.1/1-166
------------------------------------------------------------------------
------------------------------------------------------------------------
----------------------------MA--EPSGNELASAAAKGDLVQLTNLLQKNVN-----------V
NAQNGFGRTALQVMKLGNPEIARRLLSNGANPNLRDS-TGFAVIHDVAREGFLDTLQTLLEFKADVNIEDND
GNLPLHLAAQEGHVRVVELLLARSECKVGHQNKRGATACDLARLYRRAAVVELLEASSSFPPMD--------
-------------
>XP_039567632.1/1-167
------------------------------------------------------------------------
------------------------------------------------------------------------
----------------------------MA--EPSGNELASAAAKGDLVQLTNLLQKNVN-----------V
NAQNGFGRTALQVMKLGNPEIARRLLSNGANPNLKDS-TGFAVIHDVAREGFLDTLQTLLEFKADVNIEDND
GNLPLHLAAQEGHVRVVQLLLARSECKVGHQNKRGATAYDLAKLYRRAAVVELLEASSSFPPSMD-------
-------------
>XP_039929527.1/1-167
------------------------------------------------------------------------
------------------------------------------------------------------------
----------------------------MA--EPSGNELASAAAKGDLVQLTNLLQKNVN-----------V
NAQNGFGRTALQVMKLGNPEIARRLLSNGANPNLKDS-TGFAVIHDVAREGFLDTLQTLLEFKADVNIEDND
GNLPLHLAAQEGHVRVVELLLARSECKVGHQNKRGATAYDLAKLYRRAAVVELLEASSSLPPSMD-------
-------------
>PKU35534.1/1-167
------------------------------------------------------------------------
------------------------------------------------------------------------
----------------------------MA--EPSGNELASAAAKGDLVQLTNLLQKNVN-----------V
NAQNGFGRTALQVMKLGNPEIARRLLINGADPNLKDS-TGFAVIHDVAREGFLDTLQTLVEFKADVNIEDNE
GNLPLHLAAREGHVRVVEFLLERTECRVGHQNKRGATAYDLAKLYRRSDVVKLLEDSSLLPEDRN-------
-------------
>XP_009642954.1/1-167
------------------------------------------------------------------------
------------------------------------------------------------------------
----------------------------MA--EPSGNELASAAAKGDLEQLTNLLQKNVN-----------V
NAQNGFGRTALQVMKLGKPEIAKRLLIHGANPNLKDS-TGFAVIHDVAREGFLDTLQTLLEFEADVNIEDDE
GNLPLHLAAREGHVRVVELLLERTECRVGHQNKRGATAYDLAKLYKRAAVVKLLEDSSFPPAATD-------
-------------
>XP_008492169.1/1-167
------------------------------------------------------------------------
------------------------------------------------------------------------
----------------------------MA--EPSGNELASAAAKGDLVQLTNLLQKNVN-----------V
NAQNGFGRTALQVMKLGNPEIARRLLMKGANPNLKDS-TGFAVIHDVAREGFLDTLQTLLEFEADVNIEDNE
GNLPLHLAAREGHVRVVEMLLERSECKVDHQNKRGATAYDLAKLYKRAAVVKLLEDSSLFPADMN-------
-------------
>XP_010161076.1/1-167
------------------------------------------------------------------------
------------------------------------------------------------------------
----------------------------MA--EPSGNELASAAAKGDLVQLTNLLQKNVN-----------V
NAQNGFGRTALQVMKLGNPEIARRLLMNGANPNLKDS-TGFAVMHDVAREGFLDTLQTLLEFKADVNVEDAE
GNLPLHLAAREGHVRVVELLLEHAECKVGHQNKRGATAYDLAKLYKRSAVVKLLEDSSFFPAATD-------
-------------
>XP_005151338.1/1-167
------------------------------------------------------------------------
------------------------------------------------------------------------
----------------------------MA--EPSGNELASAAAKGDLVQLTNLLQKNVN-----------V
NAQNGFGRTALQVMKLGNPEIARRLLISGANPNLKDS-TGFAVIHDVAREGFLDTLQTLLEFKADVNIEDDE
GNLPLHLAAREGHVRVVEVLLARGECKVGHQNKRGATAYDLAKLYKRSAVVKLLEGSSFSPAAMD-------
-------------
>XP_030352067.1/1-167
------------------------------------------------------------------------
------------------------------------------------------------------------
----------------------------MA--EPSGNELASAAAKGDLVQLTNLLQKNVN-----------V
NAQNGFGRTALQVMKLGNPEIARRLLISGANPNLKDS-TGFAVIHDVAREGFLDTLQTLLEFKADVNIEDDE
GNLPLHLAAREGHVRVVEVLLARAECKVGHQNKRGATAYDLAKLYKRSAVVKLLEGSSFSPAAMN-------
-------------
>KQK85453.1/1-167
------------------------------------------------------------------------
------------------------------------------------------------------------
----------------------------MA--EPSGNELASAAAKGDLVQLTNLLQKNVN-----------V
NAQNGFGRTALQVMKLGNPEIARRLLISGANPNLKDS-TGFAVIHDVAREGFLDTLQTLLEFKADVNIEDDE
GNLPLHLAAREGHVRVVEVLLARAECKVGHQNKRGATAYDLAKLYKRSAVVELLEGSSFSPAAMD-------
-------------
>XP_009963282.1/1-174
------------------------------------------------------------------------
------------------------------------------------------------------------
----------------------------MA--EPSGNELASAAAKGDLVQLTNLLQKNVN-----------V
NAQNGFGRTALQVMKLGNPEIARRLLVSGANPNLKDS-TGFAVIHDVAREGFLDTLQTLLEFKADVNIEDND
GNLPLHLAAREGHVRVVELLLGHAECKVGHQNKRGATAYDLAKLYKRSAVVKLLEDSSFFPAAMNSFPPSMD
-------------
>XP_026710255.1/1-167
------------------------------------------------------------------------
------------------------------------------------------------------------
----------------------------MA--EPSGNELASAAAKGDLVQLTNLLQKNVN-----------V
NAQNGFGRTALQVMKLGNPEIARRLLISGANPNLKDS-TGFAVIHDVAREGFLDTLQTLLEFKADVNIEDNE
GNLPLHLAAREGHVRVVELLLERAECKVGHQNKRGATAYDLAKLYKRSAVVKLLEDSSFFPAAMN-------
-------------
>XP_013150074.1/1-167
------------------------------------------------------------------------
------------------------------------------------------------------------
----------------------------MA--EPSGNELASAAAKGDLVQLTNLLQKNVN-----------V
NAQNGFGRTALQVMKLGNPEIARRLLVSGANPNLKDS-TGFAVIHDVAREGFLDTLQTLLEFKADVNIEDDE
GNLPLHLAAREGHVRVVELLLARAECKVGHQNKRGATAYDLAKLYKRAAVVKLLEDSSFFPAAMN-------
-------------
>XP_025909425.1/1-164
------------------------------------------------------------------------
------------------------------------------------------------------------
----------------------------MA--EPSGNELASAAAKGDLVQLTNLLQKNVN-----------V
NAQNGFGRTALQVMKLGNPEIARRLLSSGADPDLKDR-TGFAVIHDVARAGFLDTLQTLLEFEADVNIEDAE
GNLPLHLAAQEGHAAVVEFLLRRTASRVGHQNKRGATACDLARLYKRTAVLRLLEA---PPAPQP-------
-------------
>XP_025961608.1/1-167
------------------------------------------------------------------------
------------------------------------------------------------------------
----------------------------MA--EPSGNELASAAAKGDLVQLTNLLQKNVN-----------V
NAQNGFGRTALQVMKLGNPEIARRLLSRGANPNLKDS-TGFAVIHDVARAGFLDTLQTLLEFKADVNIEDAE
GNLPLHLAAQEGHAAVVEFLLRRTASRVGHQNKRGATACDLARLYKRTAVLRLLEGARPPPAPQP-------
-------------
>XP_025942583.1/1-167
------------------------------------------------------------------------
------------------------------------------------------------------------
----------------------------MA--EPSGNELASAAAKGDLVQLTNLLQKNVN-----------V
NAQNGFGRTALQVMKLGNPEIARRLLSRGANPNLKDS-TGFAVIHDVARAGFLDTLQTLLEFHADVNIEDAE
GNLPLHLAAQEGHAAVVEFLLRRTASRVGHQNKRGATACDLARLYKRTAVLRLLEGPRPPPAPEP-------
-------------
>XP_021133069.2/1-166
------------------------------------------------------------------------
------------------------------------------------------------------------
----------------------------MA--EPSGNELASAAAKGDLVQLTNLLQKNVN-----------V
NAQNGFGRTALQVMKLGNPEIARRLLMSGANPDLKDS-TGFAVIHDVARAGFLDTLQTLLEFKADVNIEDAE
GNLPLHLAAQEGHVPVVEFLLKSTASKVGHQNKRGDTAYDVAKLYKRSAVLRLLEGGRPPAATD--------
-------------
>XP_035393419.1/1-166
------------------------------------------------------------------------
------------------------------------------------------------------------
----------------------------MA--EPSGNELASAAAKGDLVQLTNLLQKNVN-----------V
NAQNGFGRTALQVMKLGNPEIARRLLMSGANPDLKDS-TGFAVIHDVARAGFLDTLQTLLEFKADVNIEDAE
GNLPLHLAAQEGHVPVVEFLLKSTASKVGHQNKRGDTAYDVAKLYKRSAVLRLLEGGRPPAATE--------
-------------
>XP_015725955.1/1-167
------------------------------------------------------------------------
------------------------------------------------------------------------
----------------------------MA--EPSGNELASAAAKGDLVQLTNLLQKNVN-----------V
NAQNGFGRTALQVMKLGNPEIARRLLMSGANPNLKDS-TGFAVIHDVARAGFLDTLQTLLEFHADVNIEDAE
GNLPLHLAAQEGHVRVVEFLLRRTPSRVMHQNRRGDTALDVARLYRRSAVVRLMEGGPPPAADTD-------
-------------
>XP_004936837.1/1-167
------------------------------------------------------------------------
------------------------------------------------------------------------
----------------------------MA--EPSGNELASAAAKGDLVQLTNLLQKNVN-----------V
NAQNGFGRTALQVMKLGNPEIARRLLMSGANPNLKDS-TGFAVIHDVARAGFLDTLQTLLEFHADVNIEDAE
GNLPLHLAAQEGHVRVVEFLLRRTPSRVAHQNRRGDTALDVARLYRRSAVVQLMEGGPPPAADAD-------
-------------
>XP_031458093.1/1-167
------------------------------------------------------------------------
------------------------------------------------------------------------
----------------------------MA--EPSGNELASAAAKGDLVQLTNLLQKNVN-----------V
NAQNGFGRTALQVMKLGNPEIARRLLMSGANPNLKDS-TGFAVIHDVARAGFLDTLQTLLEFHADVNIEDAE
GNLPLHLAAQEGHVRVVEFLLRRTPSRVAHQNRRGDTALDLARLYRRSAVVRLMEGGPPPAADAD-------
-------------
>XP_021259845.1/1-167
------------------------------------------------------------------------
------------------------------------------------------------------------
----------------------------MA--EPSGNELASAAAKGDLVQLTNLLQKNVN-----------V
NAQNGFGRTALQVMKLGNPEIARRLLMSGANPNLKDS-TGFAVIHDVARAGFLDTLQTLLEFHADVNIEDAE
GNLPLHLAAQEGHVRVVEFLLRRTPSRVAHQNRRGDTALDVARLYRRSAVVRLMEGGPPPAADAD-------
-------------
>XP_028902443.1/1-164
------------------------------------------------------------------------
------------------------------------------------------------------------
----------------------------MA--EPQGNELATAAARGDLERLAHLLQTNVN-----------V
NAQNGFGRTALQVMRLGNPAIARLLLVGGADPDLKDG-TGFAALHDAARAGYLDTLQTLLEFQADVNVEDRD
GNLPLHLAAREGHLPVVRFLLNHTASKVGHRNRHGDTACDLARLYRRSDVVRFMEATAKPGQ----------
-------------
>XP_038616614.1/1-164
------------------------------------------------------------------------
------------------------------------------------------------------------
----------------------------MA--EPQGNELATAAARGDLERLTHLLQTNVN-----------V
NAQNGFGRTALQVMRLGNPAIARLLLLGGADPDLKDG-TGFAALHDAARAGYLDTLQTLLEFRADVNVEDRD
GNLPLHLAAREGHLPVVRFLLDHTASKVGHRNRHGDTACDLARLYRRSDVVTFMEATAKPGQ----------
-------------
>XP_036612594.1/1-185
------------------------------------------------------------------------
------------------------------------------------------------------------
----------------------------MA--EPLGNELASAAARGDLEQLTNLLQNNVS-----------A
NAENGFGRTALQVMKLGNPEIARRLLLRGANPDLKDR-TGFAVLHDAARAGFLDTLQTLLEFQADVNVEDSE
GNLPLHLAAREGHLPVVEFLLRHTACRVDHRNHQGDTACDVARLYRRDAVVRLLEAGRPDDA--APVPGGPA
PATSAPAASAEPP
>XP_023357329.2/1-185
------------------------------------------------------------------------
------------------------------------------------------------------------
----------------------------MA--EPLGNELASAAARGDLEQLTNLLQNNVS-----------A
NAENGFGRTALQVMKLGNPEIARRLLLSGANPDLKDR-TGFAVLHDAARAGFLDTLQTLLEFQADVNVEDGE
GNLPLHLAAREGHLPVVEFLLRHTACRVDHRNHHGDTACDVARLYRRDAVVRLLEAGRPDDA--APLPGGPA
PAASALAAAAEPP
>XP_027693739.1/1-185
------------------------------------------------------------------------
------------------------------------------------------------------------
----------------------------MA--EPLGNELASAAARGDLEQLTNLLQNNVS-----------A
NAENGFGRTALQVMKLGNPEIARRLLLRGANPDLKDR-TGFAVLHDAARAGFLDTLQTLLEFQADVNVEDSE
GNLPLHLAAREGHLPVVEFLLRHTACRVDHRNHQGDTACDVARLYRRDAVVRLLEAGRPDDA--APLPGGPA
PATSAPAAAAEPP
>XP_020843394.1/1-185
------------------------------------------------------------------------
------------------------------------------------------------------------
----------------------------MA--EPLGNELASAAARGDLEQLTNLLQNNVS-----------A
NAENGFGRTALQVMKLGNPEIARRLLLRGANPDLKDR-TGFAVLHDAARAGFLDTLQTLLEFQADVNVEDSE
GNLPLHLAAREGHLPVVEFLLRHTACRVDHRNHQGDTACDVARLYRRDAVVRLLEAGRPDDA--APLPGGPA
PATSAPAAPAEPP
>XP_037356081.1/1-168
------------------------------------------------------------------------
------------------------------------------------------------------------
----------------------------MA--EPWGNELASAAARGDLEQLTSLLQNNVN-----------V
NAQNGFGRTALQVMKLGNPEIARKLLLSGANPDLKDR-TGFAVIHDAARAGFLDTLQTLLEFRADVNIEDNE
GNLPLHLAAKEGHVPVVEFLVKHTASKVGHRNHMGDTACDLARLYRRNEVVSLMEGNQAEGA--TNLQ----
-------------
>XP_040087135.1/1-168
------------------------------------------------------------------------
------------------------------------------------------------------------
----------------------------MA--EPWGNELASAAARGDLEQLTSLLQNNVN-----------V
NAQNGFGRTALQVMKLGNPEIARRLLLRGANPDLKDR-TGFAVIHDAARAGFLDTLQTLLEFQADVNIEDNE
GNLPLHLAAKEGHLAVVEFLVKHTACKVGHRNHQGDTACDLARLYRRNEVVSLMEGDRAEGA--ANLQ----
-------------
>NP_001094524.1/1-168
------------------------------------------------------------------------
------------------------------------------------------------------------
----------------------------MA--EPWGNELASAAARGDLEQLTSLLQNNVN-----------V
NAQNGFGRTALQVMKLGNPEIARRLLLRGANPDLKDR-TGFAVIHDAARAGFLDTLQTLLEFQADVNIEDNE
GNLPLHLAAKEGHLPVVEFLVKHTACKVGHRNHQGDTACDLARLYRRNEVVSLMEGNRAEGA--ANLQ----
-------------
>XP_007121535.1/1-168
------------------------------------------------------------------------
------------------------------------------------------------------------
----------------------------MA--EPWGNELASAAARGDLEQLTSLLQNNVN-----------V
NAQNGFGRTALQVMKLGNPEIARRLLLRGANPDLRDR-TGFAVIHDAARAGFLDTLQTLLEFQADVNIEDNE
GNLPLHLAAKEGHLPVVEFLVKHTACKVGHRNHQGDTACDLARLYRRNEVVSLMEGNRAEGA--ANLQ----
-------------
>XP_017527945.1/1-168
------------------------------------------------------------------------
------------------------------------------------------------------------
----------------------------MA--EPWGNELASAAARGDLEQLTSLLQNNVN-----------V
NAQNGFGRTALQVMKLGNPEIARRLLLRGANPDLKDR-TGFAVIHDAARAGFLDTLQTLLEFQADVNIEDNE
GNLPLHLAAKEGHLPVVEFLVKHTASKTGHRNHKGDTACDLARLYRRNEVVSLMEGIQAEGA--ANLQ----
-------------
>XP_001492377.1/1-168
------------------------------------------------------------------------
------------------------------------------------------------------------
----------------------------MA--EPWGNELASAAARGDLEQLTSLLQNNVN-----------V
NAQNGFGRTALQVMKLGNPEIARRLLLRGANPDLKDR-TGFAVIHDAARAGFLDTLQTLLEFQADVNIEDNE
GNLPLHLAAKEGHLPVVEFLVKHTASKVGHRNHKGDTACDLARLYRRNEIVSLMEGNRAEGA--ANLQ----
-------------
>XP_006200529.1/1-168
------------------------------------------------------------------------
------------------------------------------------------------------------
----------------------------MA--EPWGNELASAAARGDLEQLTSLLQNNVN-----------V
NAQNGFGRTALQVMKLGNPEIARRLLLRGANPDLKDR-TGFAVIHDAARAGFLDTLQTLLEFQADVNIEDNE
GNLPLHLAAKEGHLPVVEFLVKHTASKVGHRNHQGDTACDLARLYRRNEVVSLMEGNRAEGA--SNLQ----
-------------
>XP_006180295.1/1-168
------------------------------------------------------------------------
------------------------------------------------------------------------
----------------------------MA--EPWGNELASAAARGDLEQLTSLLQNNVN-----------V
NAQNGFGRTALQVMKLGNPEIARRLLLRGANPDLKDR-TGFAVIHDAARAGFLDTLQTLLEFQADVNIEDNE
GNLPLHLAAKEGHLPVVEFLVKHTASKVGHRNHQGDTACDLARLYRRNEVVSLLEGNRAEGA--SNLQ----
-------------
>XP_029803467.1/1-168
------------------------------------------------------------------------
------------------------------------------------------------------------
----------------------------MA--EPWGNELASAAARGDLEQLTSLLQNNVN-----------V
NAQNGFGRTALQVMKLGNPEIARRLLLRGANPDLKDR-TGFAVIHDAARAGFLDTLQTLLEFQADVNIEDNE
GNLPLHLAAKEGHLPVVEFLVKHTATKVGHRNHKGDTACDLARLYRRNEVVSLIEGNPAEGA--SNLQ----
-------------
>XP_003128028.1/1-168
------------------------------------------------------------------------
------------------------------------------------------------------------
----------------------------MA--EPWGNELASAAARGDLEQLTSLLQNNVN-----------V
NAQNGFGRTALQVMKLGNPEIARRLLLRGANPDLKDR-TGFAVIHDAARAGFLDTLQTLLEFQADVNIEDNE
GNLPLHLAAKEGHLPVVEFLVKHTASKVGHRNHQGDTACDLARLYRRNEVVSLMEGNQAEGA--PNLQ----
-------------
>XP_006732130.1/1-168
------------------------------------------------------------------------
------------------------------------------------------------------------
----------------------------MA--EPWGNELASAAARGDLEQLTSLLQNNVN-----------V
NAQNGFGRTALQVMKLGNPEIARRLLLRGANPDLKDR-TGFAVIHDAARAGFLDTLQTLLEFQADVNIEDNE
GNLPLHLAAKEGHLPVVEFLMKHTASKVGHRNHKGDTACDLARLYRRNEIVSLMEGNQAEGA--SNLQ----
-------------
>XP_039101314.1/1-168
------------------------------------------------------------------------
------------------------------------------------------------------------
----------------------------MA--EPWGNELASAAARGDLEQLTSLLQNNVN-----------V
NAQNGFGRTALQVMKLGNPEIARRLLLRGANPDLKDR-TGFAVIHDAARAGFLDTLQTLLEFQADVNIEDNE
GNLPLHLAAKEGHLPVVEFLVKHTATKVGHRNHKGDTACDLARLYRRNEVVSLMEANQAEGA--SNLQ----
-------------
>XP_006934795.1/1-168
------------------------------------------------------------------------
------------------------------------------------------------------------
----------------------------MA--EPWGNELASAAARGDLEQLTSLLQNNVN-----------V
NAQNGFGRTALQVMKLGNPEIARRLLLRGANPDLKDR-TGFAVIHDAARAGFLDTLQTLLEFQADVNIEDNE
GNLPLHLAAKEGHLPVVEFLVKHTATKVGHRNHKGDTACDLARLYRRNEVVSLMEGNQAEGA--SNLQ----
-------------
>XP_005629070.1/1-168
------------------------------------------------------------------------
------------------------------------------------------------------------
----------------------------MA--EPWGNELASAAARGDLEQLTSLLQNNVN-----------V
NAQNGFGRTALQVMKLGNPEIARRLLLRGANPDLKDR-TGFAVIHDAARAGFLDTLQTLLEFQADVNIEDNE
GNLPLHLAAKEGHLPVVEFLVKHTASKVGHRNHKGDTACDLARLYRRNEVVSLMEGNQAEGA--SNLQ----
-------------
>XP_025847644.1/1-168
------------------------------------------------------------------------
------------------------------------------------------------------------
----------------------------MA--EPWGNELASAAARGDLEQLTSLLQNNVN-----------V
NAQNGFGRTALQVMKLGNPEIARRLLLRGANPDLKDR-TGFAVIHDAARAGFLDTLQTLLEFQADVNIEDNE
GNLPLHLAAKEGHLPVVEFLVKHTASKVGHRNHKGDTACDLARLYRRNEVVSLMEGNQAEGA--SSLQ----
-------------
>XP_006087363.1/1-168
------------------------------------------------------------------------
------------------------------------------------------------------------
----------------------------MA--EPWGNELASAAARGDLEQLTSLLQNNVN-----------V
NAQNGFGRTALQVMKLGNPEIARRLLLRGANPNLKDG-TGFAVIHDAARAGFLDTLQTLLEFQADVNIEDNE
GNLPLHLAAKEGHLPVVEFLVKHTTSNVGHRNHNGDTACDLARLYRRNAVVSLMEGTRAEGA--ENLQ----
-------------
>XP_008137549.1/1-168
------------------------------------------------------------------------
------------------------------------------------------------------------
----------------------------MA--EPWGNELASAAARGDLEQLTSLLQNNVN-----------V
NAQNGFGRTALQVMKLGNPEIARRLLLRGANPNLKDG-TGFAVIHDAARAGFLDTLQTLLEFQADVNIEDNE
GNLPLHLAAKEGHLPVVEFLVKHTASNVGHRNHNGDTACDLARLYRRNEVVSLMEGNGAEGA--ENLQ----
-------------
>XP_036303838.1/1-168
------------------------------------------------------------------------
------------------------------------------------------------------------
----------------------------MA--EPWGNELASAAARGDLEQLTSLLQNNVN-----------V
NAQNGFGRTALQVMKLGNPEIARRLLLRGANPNLKDG-TGFAVIHDAARAGFLDTLQTLLEFQADVNIEDNE
GNLPLHLAAKEGHLPVVEFLVKHTASHVGHRNHNGDTACDLARLYRRNEVVSLMEGTGAEGA--ENLQ----
-------------
>XP_036206933.1/1-168
------------------------------------------------------------------------
------------------------------------------------------------------------
----------------------------MA--EPWGNELASAAARGDLEQLTSLLQNNVN-----------V
NAQNGFGRTALQVMKLGNPEIARRLLLRGADPNLKDG-TGFAVIHDAARAGFLDTLQTLLEFQADVNIEDNE
GNLPLHLAAKEGHLPVVEFLVKHTTSNVGHRNHNGDTACDLARLYRRNEVVSLMEGTGAEGA--ENLQ----
-------------
>XP_036111920.1/1-168
------------------------------------------------------------------------
------------------------------------------------------------------------
----------------------------MA--EPWGNELASAAARGDLEQLTSLLQNNVN-----------V
NAQNGFGRTALQVMKLGNPEIARRLLLSGANPNLKDG-TGFAVIHDAARAGFLDTLQTLLEFQADVNIEDNE
GNLPLHLAAKEGHLPVVEFLLKHTASKVGHRNHKGDTAFDLARLYRRNEVVSLMEENQVEGA--ENLQ----
-------------
>XP_032971609.1/1-168
------------------------------------------------------------------------
------------------------------------------------------------------------
----------------------------MA--EPWGNELASAAARGDLEQLTSLLQNNVN-----------V
NAQNGFGRTALQVMKLGNPEIARRLLLRGANPNLRDG-TGFAVIHDAARAGFLDTLQTLLEFQADVNLEDNE
GNLPLHLAAKEGHLSVVEFLVKHTASKVGHRNHKGDTACDLARLYGRNEVVSLMEGNRAEGA--ENLQ----
-------------
>XP_015975944.1/1-168
------------------------------------------------------------------------
------------------------------------------------------------------------
----------------------------MA--EPWGNELASAAARGDLEQLTSLLQNNVN-----------V
NAQNGFGRTALQVMKLGNPEIARRLLLRGANPNLKDG-TGFAVIHDAARAGFLDTLQTLLEFQADVNIEDNE
GNLPLHLAAKEGHLPVVEFLVKHTASKVGHRNHKGDTACDLARLYRRNEVVSLMEGNRAEGA--ENLQ----
-------------
>XP_006919240.1/1-168
------------------------------------------------------------------------
------------------------------------------------------------------------
----------------------------MA--EPWGNELASAAARGDLEQLTSLLQNNVN-----------V
NAQNGFGRTALQVMKLGNPEIARRLLLRGANPNLKDG-TGFAVIHDAARAGFLDTLQTLLEFQADVNIEDNE
GNLPLHLAAKEGHLPVVEFLVKHTASKVGHRNHKGDTACDLARLYRRNEVVSLMEGNRAEGA--ENRQ----
-------------
>XP_028369491.1/1-168
------------------------------------------------------------------------
------------------------------------------------------------------------
----------------------------MA--EPWGNELASAAARGDLEQLTSLLQNNVN-----------V
NAQNGFGRTALQVMKLGNPEIARRLLLGGANPNLKDG-TGFAVIHDAARAGFLDTLQTLLEFQADVNIEDNE
GNLPLHLAAKEGHLPVVEFLVKHTASKVGHRNHKGYTACDLARLYRRNEVVSLMEGNPAEGA--ENLQ----
-------------
>XP_036899207.1/1-168
------------------------------------------------------------------------
------------------------------------------------------------------------
----------------------------MA--EPWGNELASAAARGDLEQLTSLLQNNVN-----------V
NAQNGFGRTALQVMKLGNPEIARRLLLRGANPNLKDG-TGFAVIHDAARAGFLDTLQTLLEFQADVNIEDNE
GNLPLHLAAKEGHLPVVEFLVKHTASKVGHRNHKGYTACDLARLYRRNEVVSLMEGNPAEGA--ENLQ----
-------------
>XP_024426934.1/1-168
------------------------------------------------------------------------
------------------------------------------------------------------------
----------------------------MA--EPWGNELASAAARGDLEQLTSLLQNNVN-----------V
NAQNGFGRTALQVMKLGNPEVARRLLLRGANPNLKDG-TGFAVIHDAARAGFLDTLQTLLEFQADVNIEDNE
GNLPLHLAAKEGHLPVVEFLVKHTASKVGHRNHKGYTACDLARLYRRNEVVSLMEGNPAEGA--ENLQ----
-------------
>XP_012631624.1/1-168
------------------------------------------------------------------------
------------------------------------------------------------------------
----------------------------MA--EPWGNELASAAARGDLEQLTSLLQNNVN-----------V
NAQNGFGRTALQVMKLGNPEIARRLLLRGANPDLKDR-TGFAVIHDAARAGFLDTLQTLLEFKADVNIEDNE
GNLPLHLAAKEGHLPVVEFLVKHTASNVGHRNHKGDTACDLARLYGRSEVINLMQANGAGGP--SNLQ----
-------------
>XP_003799975.1/1-168
------------------------------------------------------------------------
------------------------------------------------------------------------
----------------------------MA--EPWGNELASAAARGDLEQLTSLLQNNVN-----------V
NAQNGFGRTALQVMKLGNPEIARRLLLRGANPDLKDR-TGFAVIHDAARAGFLDTLQTLLEFQADVNIEDNE
GNLPLHLAAKEGHLPVVEFLVKHTASHVGHRNHKGDTAFDLAKLYGRNEVVNLMQANGAGGA--SNLQ----
-------------
>XP_006147317.1/1-168
------------------------------------------------------------------------
------------------------------------------------------------------------
----------------------------MA--EPWGNELASAAARGDLEQLTSLLQNNVN-----------V
NAQNGFGRTALQVMKLGNPEIARRLLLKGANPDLKDR-TGFAVIHDAARAGFLDTLQTLLEFQADVNIEDNE
GNLPLHLAAKEGHLPVVEFLVKHTASNVGHRNHKGDTACDLARLYGRNEVVSLMEANGVEGA--ENLQ----
-------------
>XP_003259044.1/1-168
------------------------------------------------------------------------
------------------------------------------------------------------------
----------------------------MA--EPWGNELASAAARGDLEQLTSLLQNNVN-----------V
NAQNGFGRTALQVMKLGNPEIARRLLLRGANPNLKDR-TGFAVIHDAARAGFLDTLQTLLEFQADVNIEDNE
GNLPLHLAAKEGHLRVVEFLVKHTASNVGHRNHKGDTACDLARLYGRNEVVSLMQANRAGGA--TNLQ----
-------------
>NP_001253.1/1-168
------------------------------------------------------------------------
------------------------------------------------------------------------
----------------------------MA--EPWGNELASAAARGDLEQLTSLLQNNVN-----------V
NAQNGFGRTALQVMKLGNPEIARRLLLRGANPDLKDR-TGFAVIHDAARAGFLDTLQTLLEFQADVNIEDNE
GNLPLHLAAKEGHLRVVEFLVKHTASNVGHRNHKGDTACDLARLYGRNEVVSLMQANGAGGA--TNLQ----
-------------
>XP_032016699.1/1-168
------------------------------------------------------------------------
------------------------------------------------------------------------
----------------------------MA--EPWGNELASAAARGDLEQLTSLLQNNVN-----------V
NAQNGFGRTALQVMKLGNPEIARRLLLRGANPNLKDR-TGFAVIHDAARAGFLDTLQTLLEFQADVNIEDNE
GNLPLHLAAKEGHLRVVEFLVKHTASNVGHRNHKGDTACDLARLYGRNEVVSLMQANGAGGA--TNLQ----
-------------
>XP_008999448.1/1-168
------------------------------------------------------------------------
------------------------------------------------------------------------
----------------------------MA--EPWGNELASAAARGDLQQLTSLLQNNVN-----------V
NAQNGFGRTALQVMKLGNPEIARRLLLRGANPDLKDR-TGFAVIHDAARAGFLDTLQTLLEFQADVNIEDNE
GNLPLHLAAKEGHLPVVEFLVKHTASNVGHRNHKGDTACDLARLYGRNEVVSLMQANGAGGA--INLQ----
-------------
>XP_012290221.1/1-168
------------------------------------------------------------------------
------------------------------------------------------------------------
----------------------------MA--EPWGNELASAAARGDLEQLTSLLQNNVN-----------V
NAQNGFGRTALQVMKLGNPEIARRLLLKGANPDLKDR-TGFAVIHDAARAGFLDTLQTLLEFQADVNIEDNE
GNLPLHLAAKEGHLPVVEFLVKHTASNVGHRNHKGDTACDLARLYGRNEVVSLMQANGAGGA--INLQ----
-------------
>XP_008050038.1/1-168
------------------------------------------------------------------------
------------------------------------------------------------------------
----------------------------MA--EPWGNELASAAARGDLEQLTSLLQNNVN-----------V
NAQNGFGRTALQVMKLGNPEIARRLLLRGANPDLKDR-TGFAVIHDAARAGFLDTLQTLLEFQADVNIEDNE
GNLPLHLAAKEGHLPVVEFLVKHTASNVGHRNHKGDTACDLARLYGRNEVVSLMQANGAGGA--ANLQ----
-------------
>XP_010347535.1/1-168
------------------------------------------------------------------------
------------------------------------------------------------------------
----------------------------MA--EPWGNELASAAARGDLEQLTSLLQNNVN-----------V
NAQNGFGRTALQVMKLGNPEIARRLLLRGANPDLKDR-TGFAVIHDAARAGFLDTLQTLLEFQADVNIEDNE
GNLPLHLAAKEGHLPVVEFLVKHTASNVGHRNHKGDTACDLARLYGRNEVVSLMQANGAGGA--INLQ----
-------------
>XP_004699494.1/1-168
------------------------------------------------------------------------
------------------------------------------------------------------------
----------------------------MA--EPWGNELASAAARGDLEQLTSLLQNNVN-----------V
NAQNGFGRTALQVMKLGNPEIARRLLLRGANPDLRDQ-TGFAVIHDAARAGFLDTLQTLLEFQADVNIEDNE
GNLALHLAAKEGHLQVVEFLVKHTASNVGHRNHEGDTACDLARLYRRNEVVSLMEGCGAGGA--PNPQ----
-------------
>XP_004476541.1/1-168
------------------------------------------------------------------------
------------------------------------------------------------------------
----------------------------MA--EPWGNELASAAARGDLEQLTSLLQNNVN-----------V
NAQNGFGRTALQVMKLGNPEIARRLLLRGANPDLKDR-TGFAVIHDAARAGFLDTLQTLLEFQADVNIEDNE
GNLPLHLAAKEGHLPVVEFLVKHTASNVGHRNHKGDTACDLARLYRRNEVVNLMEGNREGGA--ENLQ----
-------------
>XP_037672740.1/1-168
------------------------------------------------------------------------
------------------------------------------------------------------------
----------------------------MA--EPWGNELASAAARGDLEQLTSLLQNNVN-----------V
NAQNGFGRTALQVMKLGNPEIARRLLLRGANPDLKDR-TGFAVIHDAARAGFLDTLQTLLEFQADVNIEDNE
GNLPLHLAAKEGHLPVVEFLMKHTASNVGHRNHKGDTACDLARLYRRNEVVSLMEGNPEGGA--ANVQ----
-------------
>XP_004371811.1/1-168
------------------------------------------------------------------------
------------------------------------------------------------------------
----------------------------MA--EPWGNELASAAARGDLEQLTSLLQNNVN-----------V
NAQNGFGRTALQVMKLGNPEIARRLLLRGANPDLKDR-TGFAVIHDAARAGFLDTLQTLLEFQADVNIEDNE
GNLALHLAAKEGHLPVVEFLVKHTASNVGHRNHKGDTACDLARLYRRNEVVSLMEGNGAGGA--ANQQ----
-------------
>XP_003411232.1/1-168
------------------------------------------------------------------------
------------------------------------------------------------------------
----------------------------MA--EPWGNELASAAARGDLEQLTSLLQNNVN-----------V
NAQNGFGRTALQVMKLGNPEIARRLLLRGANPNLKDR-TGFAVIHDAARAGFLDTLQTLLEFQADVNIEDNE
GNLALHLAAKEGHLPVVEFLVKHTASNVGHRNHKGDTACDLARLYRRNEVVSLMEENGAGGA--VNQQ----
-------------
>XP_004588720.1/1-169
------------------------------------------------------------------------
------------------------------------------------------------------------
----------------------------MA--EPWGNELASAAARGDLEQLTSLLQNNVN-----------V
NARNGFGRTALQVMKLGNPEIARRLLLRGANPDLKDQ-TGFAVIHDAAREGFLDTLQTLLEFQADVNIEDNE
GNLPLHLAAKEGHFPVVEFLVKHTASNVGHRNHEGDTACDLARLYGKNEVVSLLEANGVGDPKMCSE-----
-------------
>XP_004639197.1/1-168
------------------------------------------------------------------------
------------------------------------------------------------------------
----------------------------MA--EPWGNELTSAAARGDLEELTSLLQNNVN-----------V
NAQNGFGRTALQVMKLGNPEIARRLLLRGANPNLKDR-TGFAVIHDAARAGFLDTLQTLLEFQADVNIEDNE
GNLPLHLAAKEGHLQVVEYLLKHTASNVGHRNHKGDTAFDLARLYGRNEVLNLMEANGVGRATDLH------
-------------
>XP_003463127.1/1-168
------------------------------------------------------------------------
------------------------------------------------------------------------
----------------------------MA--EPWGNELASAAARGDLEQLTSLLQNNVN-----------V
NAQNGFGRTALQVMKLGNPEIARRLLLRGANPNLKDR-TGFAVIHDAARAGFLDTLQTLLEFQADVNIEDND
GNLPLHLAAKEGHLQVVEFLLKHTASNVGHRNHKGDTAFDLARLYGRNEVLSLMEANGVGEATDLH------
-------------
>XP_004869329.1/1-168
------------------------------------------------------------------------
------------------------------------------------------------------------
----------------------------MA--EPWGNELASAAARGDLEQLTSLLQNNVN-----------V
NAQNGFGRTALQVMKLGNPEIARRLLLRGANPNLKDR-TGFAVIHDAARAGFLDTLQTLLEFQADVNIEDNE
GNLPLHLAAKEGHLQVVEFLLKHTASNVGHQNHKGDTAFDLARLYGRNEVLSLMEANGVGGATNLR------
-------------
>XP_010608589.1/1-168
------------------------------------------------------------------------
------------------------------------------------------------------------
----------------------------MA--EPWGNELASAAARGDLEQLTSLLQNNVN-----------V
NAQNGFGRTALQVMKLGNPEIARRLLLRGANPNLKDR-TGFAVIHDAARAGFLDTLQTLLEFQADVNIEDNE
GNLPLHLAAKEGHLQVVEFLLKHTASNVGHQNHKGDTAFDLARLYGRNEVLSLMEANGVGGATNLH------
-------------
>XP_021516366.1/1-168
------------------------------------------------------------------------
------------------------------------------------------------------------
----------------------------MA--EPWGNELASAAARGDLEQLTSLLQNNVN-----------V
NAQNGFGRTALQVMKLGNPEIARRLLLRGANPNLKDQ-TGFAVIHDAARAGFLDTVQALLEFQADVNIEDNE
GNLPLHLAAKEGHLPVVEFLLKHTACHVGHRNHQGDTACDLARFYGRSEVVSLMEANGVG--GAADLQ----
-------------
>KAF7463111.1/1-170
------------------------------------------------------------------------
------------------------------------------------------------------------
----------------------------MA--EPWGNELASAAARGDLEQLTSLLQNNVN-----------V
NAQNGFGRTALQVMKLGNPEIARRLLLRGANPNLKDR-TGFAVIHDAARAGFLDTLQTLLEFQADVNIEDNE
GNLPLHLAAKEGHLPVVEFLVKHTASNVGHRNHSGDTAFDLARLYGKNEVISLLEANGVGVGGAANLQ----
-------------
>XP_005326150.1/1-170
------------------------------------------------------------------------
------------------------------------------------------------------------
----------------------------MA--EPWGNELASAAARGDLEQLTSLLQNNVN-----------V
NAQNGFGRTALQVMKLGNPEIARRLLLRGANPNLKDR-TGFAVIHDAARAGFLDTLQTLLEFQADVNIEDNE
GNLPLHLAAKEGHLPVVEFLVKHTASNVGHRNHSGDTAFDLARLYGKNEVVSLLEANGVGDGGAGNLQ----
-------------
>XP_008830655.1/1-168
------------------------------------------------------------------------
------------------------------------------------------------------------
----------------------------MA--EPWGNELASAAARGDLEQLTSLLQTNVN-----------V
NAQNGFGRTALQVMKLGNPEIARRLLLRGANPNLKDR-TGFAVIHDAARAGFLDTVQTLLEFQADVNIEDNE
GNLPLHLAAKEGHLPVVEFLVKHTASNVGHRNHKGDTAFDLARLYGRNKVISLMEENGVG--GATNLQ----
-------------
>XP_036033073.1/1-168
------------------------------------------------------------------------
------------------------------------------------------------------------
----------------------------MA--EPWGNELASAAARGDLEQLTSLLQNNVN-----------V
NAQNGFGRTALQVMKLGNPEIARRLLLRGANPNLKDP-TGFAVIHDAARAGFLDTVQALLEFQADVNIEDNE
GNLPLHLAAKEGHLPVVEFLVKHTASNVGHRNHKGDTAFDVARFYGRNEVISLMEANGVG--GASSLQ----
-------------
>XP_020040577.1/1-168
------------------------------------------------------------------------
------------------------------------------------------------------------
----------------------------MA--EPWGNELASAAARGDLEQLTSLLQNNVN-----------V
NAQNGFGRTALQVMKLGNPEIARRLLLRGANPNLKDR-TGFAVIHDAARAGFLDTLQTLLEFQADVNIEDNE
GNLPLHLAAKEGHLPVVEFLVKHTASNVGHRNHKGDTAFDLARLYGRNEVISLMEANGVG--GSTNLQ----
-------------
>XP_031234041.1/1-167
------------------------------------------------------------------------
------------------------------------------------------------------------
----------------------------MA--EPWGNELASAAARGDLEQLTSLLQNNVN-----------V
NAQNGFGRTALQVMKLGNPEIARRLLLRGANPNLKDR-TGFAVIHDAARAGFLDTVQALLEFQADVNIEDNE
GNLPLHLAAKEGHLPVVEFLMKHTACNVGHRNHKGDTAFDLARFYGRNEVISLMEANGAG--GATSL-----
-------------
>NP_001288297.1/1-168
------------------------------------------------------------------------
------------------------------------------------------------------------
----------------------------MA--EPWGNELASAAARGDLEQLTSLLQNNVN-----------V
NAQNGFGRTALQVMKLGNPEIARRLLLRGANPNLKDG-TGFAVIHDAARAGFLDTVQALLEFQADVNIEDNE
GNLPLHLAAKEGHLPVVEFLMKHTACNVGHRNHKGDTAFDLARFYGRNEVISLMEANGVG--GATSLQ----
-------------
>NP_571977.1/1-168
------------------------------------------------------------------------
------------------------------------------------------------------------
----------------------------MA--EPWGNELASAAARGDLEQLTSLLQNNVN-----------V
NAQNGFGRTALQVMKLGNPEIARRLLLRGANPNLKDR-TGFAVIHDAARAGFLDTVQALLEFQADVNIEDNE
GNLPLHLAAKEGHLPVVEFLMKHTACNVGHRNHKGDTAFDLARFYGRNEVISLMEANGVG--GATSLQ----
-------------
>XP_034357775.1/1-168
------------------------------------------------------------------------
------------------------------------------------------------------------
----------------------------MA--EPWGNELASAAARGDLEQLTSLLQNNVN-----------V
NAQNGFGRTALQVMKLGNPEIARRLLLRGANPNLKDR-TGFAVIHDAARAGFLDTVQALLEFQADVNIEDNE
GNLPLHLAAKEGHLPVVEFLMKHTACNVGHRNHKGDTAFDLARFYGRNEVMSLMEANGVG--GATNLQ----
-------------
>XP_028643037.1/1-168
------------------------------------------------------------------------
------------------------------------------------------------------------
----------------------------MA--EPWGNELASAAARGDLEQLTSLLQNNVN-----------V
NAQNGFGRTALQVMKLGNPEIARRLLLRGANPNLKDR-TGFAVIHDAARAGFLDTVQALLEFQADVNIEDNE
GNLPLHLAAKEGHLPVVEFLMKHTACNVGHRNHKGDTAFDLARFYGRNEVMSLMEANGVG--GATSLQ----
-------------
>XP_027258259.1/1-168
------------------------------------------------------------------------
------------------------------------------------------------------------
----------------------------MA--EPWGNELASAAARGDLEQLTSLLQNNVN-----------V
NAQNGFGRTALQVMKLGNPEIARRLLLRGANPNLKDR-TGFAVIHDAARAGFLDTVQALLEFQADVNIEDNE
GNLPLHLAAKEGHLPVVEFLVKHTASNVGHRNHKGDTAFDLARFYGRNEVISLMEANGVG--EATNPQ----
-------------
>XP_005072172.1/1-168
------------------------------------------------------------------------
------------------------------------------------------------------------
----------------------------MA--EPWGNELASAAARGDLEQLTSLLQNNVN-----------V
NAQNGFGRTALQVMKLGNPEIARRLLLRGANPNLKDR-TGFAVIHDAARAGFLDTVQALLEFQADVNIEDNE
GNLPLHLAAKEGHLPVVEFLVKHTASNVGHRNHKGDTAFDLARFYGRNEVISLMEANGVG--GATNLQ----
-------------
>XP_005353636.1/1-168
------------------------------------------------------------------------
------------------------------------------------------------------------
----------------------------MA--EPWGNELASAAARGDLEQLTSLLQNNVN-----------V
NAQNGFGRTALQVMKLGNPEIARRLLLRGANPNLKDR-TGFAVIHDAARAGFLDTVQALLEFQADVNIEDNE
GNLPLHLAAKEGHLPVVEFLVKHTASNVGHRNHKGDTAFDVARFYGRNEVINLMEANGVG--GATNLQ----
-------------
>XP_038191347.1/1-168
------------------------------------------------------------------------
------------------------------------------------------------------------
----------------------------MA--EPWGNELASAAARGDLEQLTSLLQNNVN-----------V
NAQNGFGRTALQVMKLGNPEIARRLLLRGANPNLKDR-TGFAVIHDAARAGFLDTVRALLEFQADVNIEDNE
GNLPLHLAAKEGHLPVVEFLVKHTASNVGHRNHKGDTAFDVARFYGRNEVINLMEANGVG--GATNLQ----
-------------
