# Supplementary material for: Phylogenetic analysis of the MCL1 BH3 binding groove and rBH3 sequence motifs in the p53 and INK4 protein families
Source: PLoS One. 2023 Jan 25;18(1):e0277726. doi: 10.1371/journal.pone.0277726 (PMC9876281; doi:10.1371/journal.pone.0277726)
Supplement: S10 File — The following alignment for all p19 sequences was generated using the INK4 family phylogenetic tree. (FASTA) [file pone.0277726.s014.fasta]

>XP_002662282.2/1-154
------------------------------------------------------------------------
------------------------------------------------------------------------
--------------------------------------------------------------------MMVL
DGLG-CGKSLSAAAAQGDARAVRRIL-QDHRVEPDALNEFGKTAL---------QVMMMGSSAVAAVLLDFG
ADPNVQDRSGVTPAHDAARTGFLETLRVLVDGGASVNVPDHSGALPLHIAVREGHWDVVEYLAPLTELRWLD
GRRVEELL----------------EHLQATGSG------------------------
>XP_039512500.1/1-169
------------------------------------------------------------------------
------------------------------------------------------------------------
--------------------------------------------------------------------MMVL
DGLGICGKSLSTAAAQGNVDSVRRIL-QDHRVEPDTLNEFGKTAL---------QVMMMGCTSVACVLLDHG
ADPNVQDRCGVTPAHDAARTGFLDTVRVLVDYGASVNVPDHSGALPIHIAIRESNWDVVEFLAPLSNLGHQD
NTGSKPLDVARD--ACAPEIVELLEHLMASSSN------------------------
>XP_026111966.1/1-167
------------------------------------------------------------------------
------------------------------------------------------------------------
---------------------------------------------------------------------MVV
DGFG-RGKSLSAAAARGNVDAVRRML-QDHRLQPDTLNEFGKTAL---------QVMMMGCTSVARVLLDHG
ADPNVQDRCGVTPAHDAARTGFLDTLRVLVEHGASVNVPDHSGALPLHTAVREGHRDVVEYLAPLSDLGHRD
GRGVTALDTARD--ACALEMVELLERLMGTSSH------------------------
>XP_033826815.1/1-164
------------------------------------------------------------------------
------------------------------------------------------------------------
---------------------------------------------------------------------MVL
RQMD-AGKCLTAAAATGNTREVQRMM-EEGRVHPDTTNEYGRTAL---------QVMMMGNPKVASLLLQKG
ANPNVQDKYGISPAHDAARTGFVDTLQVLVEHGASVNVADKNGALPIHIAIREGHRDVVAFLAPRSDLKHVN
TSGQTAVDVARA--SRVPDMVDLLFAHVHS---------------------------
>XP_020794159.1/1-164
------------------------------------------------------------------------
------------------------------------------------------------------------
---------------------------------------------------------------------MVL
SQMD-AGKALTAAAAKGNTSEVQRML-DECRVHPDTRNEFXXXXV---------QVMMMGNPKVACLLLQKG
ANPNLQDKHGISPAHDAARTGFLDTLRVLVEHGASVNVADNNGALPIHIAIREGHRDVVTFLAPRSDLKHAN
NSGQTAVDVARA--SRVPDMVDLLFAHIHN---------------------------
>XP_037130041.1/1-162
------------------------------------------------------------------------
------------------------------------------------------------------------
-----------------------------------------------------------------------M
VHMH-GARGLTGAAARGNLDEVRRIL-EECRLHPDTVNEFGRTAL---------QVMMMGNSKVARLLLERG
ADPNVQDAGGTAPVHDAARTGFVDTLQVLVEHGASVNVADHGGALPIHLAIREGHRHAVEFLAPLSDLGRAN
AHGQTAVDVARA--SHRPDMIRLLFAHIHS---------------------------
>XP_034450015.1/1-228
------------------------------------------------------------------------
-----------------------------------------------------------MFVNCSLATPQCG
SHRANVFSNVDKLRLLGFHLKTRLDGLRKERDSNLCDA------------------VDLEPKQAAADGIMVR
CPME-TGEDLTAAAARGSTSEVRRIL-EQSGVHPDTVNEFGRTAL---------QVMMMGNTKIATMLLEKG
AEPNVQDRHGIAPVHDAARTGFLDTVLALVAHGASVNIPDQSGTLPIHIAIRQGHRDVVEFLAPRSDLRHAN
LSGQTAIDVARA--SGEPDMIDLVFAHIHR---------------------------
>XP_030208752.1/1-164
------------------------------------------------------------------------
------------------------------------------------------------------------
---------------------------------------------------------------------MVL
SQMD-AGRALTSAAAKGNTNDVRRIL-EECRVPPDTVNEFGRTAL---------QVMMMGNTKIASLLLEHG
ANPNAQDRHGITPAHDAAQTGFLETLQVLVEHGASVNIPDKNGTLPIHIAIREGHRDVVEFLAPRSDLKHAN
TSGHTAVEVARA--SCLPDMIDLVFAHIHS---------------------------
>XP_034044801.1/1-165
------------------------------------------------------------------------
------------------------------------------------------------------------
--------------------------------------------------------------------MMVF
SQME-AGKALTTAAANGRTVEVQMIL-EELRVHPDTPNEFGRTAL---------QVMMMGSPKIATLLLQNG
ADANIQDKHGIAPVHDAARTGFLDTLQVLVEFGASVNLPDHRGALPIHIAIREGHCNIVEFLAPRSDLKHAN
TSGQTAVDVARA--SCVPGMIDLLFAHIHS---------------------------
>XP_008315814.1/1-223
------------------------------------------------------------------------
-----------------------------------------------------------MFVNCAAVRIA--
--TRTIILNVNKHCVYNLNLKI--TGFGKSGTRISTTL-----------------LDHQKPNKASGQNIMVF
IEMD-AGSALTTAAAKGNTTEVQKIL-EERRIHPNALNQFGRTAL---------QVMMMGNSQIARLLLEKG
AQPNIQDRHGIAPVHDAARTGFLDTVGVLVEYGASVNIPDQSGALPIHIAIREGHRDVVEFLAPRSDLKHAN
TSGQTAIDVARA--CRVPDMIDLLYAHIHC---------------------------
>XP_005797577.1/1-164
------------------------------------------------------------------------
------------------------------------------------------------------------
---------------------------------------------------------------------MVL
SQMD-AGKALTAAAAKGNADEVQRIL-EECRVHPDTPNEFGRTAL---------QVMMMGNSKVARLLLEKG
AEPNVQDKHGIAPVHDAAQTGFLETLQVLVEHGASVNIQDQNGALPIHIAIREGHRDIVEFLAPRSDLKHAN
VSGQTAIDVARS--LGELDMMNSLFAHIHS---------------------------
>XP_012705944.1/1-164
------------------------------------------------------------------------
------------------------------------------------------------------------
---------------------------------------------------------------------MVL
SQMD-AGKALTAAAARGNADEVQRLL-EECRVHPDTPNEFGRTAL---------QVMMMGNSKVAGLLLEKG
AEPNVQDKYGIAPVHDAARTGFLETLQVLVEHGASVNLQDQNGALPIHIAIREGHREVVEFLAPLSDLKQAT
VSGQTAIDMARA--LGELDMMNSLFAHIHS---------------------------
>XP_028307248.1/1-164
------------------------------------------------------------------------
------------------------------------------------------------------------
---------------------------------------------------------------------MVL
SQME-AGKALAAAAAKGDTGEVQRIL-EECRVHPDTLNEFGRTAL---------QVMMMGNSQIATLLLEKG
ADPNVQDKHGVAPVHDAAQTGFLDTLQVLVEYGASVNASDQNGSLPIHIAIREGHRDVVKFLAPRSDLAHTN
TSGQTVIDMARA--SRVPDMIDLICAHLHS---------------------------
>XP_028261815.1/1-164
------------------------------------------------------------------------
------------------------------------------------------------------------
---------------------------------------------------------------------MVL
SQMD-AGKALTAAAAKGNTSEVQRIL-EECRVHPDTLNEFGKTAL---------QVMMMGNSKIASLLLEKG
ANPNIQDRHGITPARDAACTGFLDTLQILVEYGASVNIPDQSGTLPIHIAIQEGHRDVVKFLAPRSDLKHAN
VSGQTAIDVARA--SCEPDMIDSLFAHIHS---------------------------
>XP_030599905.1/1-164
------------------------------------------------------------------------
------------------------------------------------------------------------
---------------------------------------------------------------------MVL
SQMD-AGKALTAAAAKGNTSEVQRIL-EECRVHPDTLNEFGRTAL---------QVMMMGNSKIASLLLEKG
AEPNIQDRHGITPVHDAARTGFLDTVQVLVEYGASVNIPDQNGALPIHIAIREGHRDVVKYLAPLSDLKHAN
ISGQTAIDVARA--SCVPDMIDLLFSHVHS---------------------------
>XP_003447928.1/1-164
------------------------------------------------------------------------
------------------------------------------------------------------------
---------------------------------------------------------------------MVL
SQMD-AGKALTAAAAKGNTSEVQRIL-EECRVHPDTPNEFSRTAL---------QVMMMGNSKIASLLLEKG
ANPNVQDRHGITPVHDAVRTGFLDTVEVLVEYGASVNIPDKSGALPIHIAIREGHRDVVKYLAPRSNLKHAN
LSGQTAIDVARA--SCVPDMIDLLFSHIHS---------------------------
>XP_031597072.1/1-164
------------------------------------------------------------------------
------------------------------------------------------------------------
---------------------------------------------------------------------MVL
SQMD-AGKALTAAAAKGNTSEVQRIL-EECRVHPDTPNEFSRTAL---------QVMMMGNSKIASLLLEKG
ANPNVQDRHGITPVHDAARTGFLDTVEVLVEYGASVNIPDKSGALPIHIAIREGHRDVVKYLAPRSNLKHAN
VSGQTAIDVARA--SCVPDMIDLLFSHIHS---------------------------
>XP_004567929.1/1-164
------------------------------------------------------------------------
------------------------------------------------------------------------
---------------------------------------------------------------------MVL
SQMD-AGKALTAAAAKGNTSEVQRIL-EECRVHPDTPNEFSRTAL---------QVMMMGNSKIASLLLEKG
ANPNVQDRHGITPVHDAARTGFLDTVEVLVEYGASVNIPDRSGALPIHIAIREGHRDVVKYLAPRSNLKHAN
VSGQTAVDVARA--SGVPDMIDLLFSHIHS---------------------------
>XP_006787454.1/1-184
------------------------------------------------------------------------
------------------------------------------------------------------------
-----------------------------------------MEAQ--------HPLGELRLASAGRQTIMVL
SQMD-AGKALTAAAAKGNTSEVQRIL-EECRVHPDTPNEFSRTAL---------QVMMMGNSKIASLLLEKG
ANPNVQDRHGITPVHDAARTGFLDTVEVLVEYGASVNIPDRSGALPIHIAIREGHRDVVKYLAPRSNLKHAN
VSGQTAVDVARA--SCVPDMIDLLFSHIHS---------------------------
>XP_022046310.1/1-164
------------------------------------------------------------------------
------------------------------------------------------------------------
---------------------------------------------------------------------MVL
SQMD-AGKALTTAAARGNTGEVQWIL-EECRVHPDTVNEFGRTAL---------QVMMMGNSKIATLLLEKG
AEPNIQDKHGIAPIHDAARTGFLDTLQVLVEYGASVNMPDQNGTLPIHIAIQEGHLDVVKFLAPQSDLKHAN
VSGQTAIDVARA--SCVPDMINSLFAHIHS---------------------------
>XP_023128546.1/1-164
------------------------------------------------------------------------
------------------------------------------------------------------------
---------------------------------------------------------------------MVL
SQMD-AGKALTAAAARGNTGEVQWIL-EECRVHPDTVNEFGRTAL---------QVMMMGNSKIASLLLEKG
AEPNVQDKHGIAPIHDAARTGFLDTLQVLVEYGASVNIPDQNGTLPIHIAIQEGHLEVVKFLAPQSDLKHAN
ISGQTAIDVARA--SCVPDMINSLFAHIHS---------------------------
>ACB46844.1/1-165
------------------------------------------------------------------------
------------------------------------------------------------------------
---------------------------------------------------------------------MVL
SQME-AGKALTAAAAKGNTDEVQRIL-EECRVHPDTVNEFGRTAL---------QVMMMGNSKIASLLLEKG
ADPNLQDRHGIAPIHDAARTGFLDTLQVLVEHGASVNLPDHNGALPIHIAIREGHRDVVKFLAPQSDLKHAN
TSGQTAVDAARA--SCVPDMMDSLFAHVHSS--------------------------
>XP_015809885.1/1-165
------------------------------------------------------------------------
------------------------------------------------------------------------
---------------------------------------------------------------------MVL
SQME-AGKALTAAAAKGNTDEVQRIL-EECRVHPDTVNEFGRTAL---------QVMMMGNSKIASLLLEKG
ADPNLQDRHGIAPIHDAARTGFLDTLQVLVEHGASVNLPDHNGALPIHIAIREGHRDVVKFLAPRSDLKHAN
TSGQTAVDAARA--SCVPDMMDSLFAHVHSS--------------------------
>XP_037328840.1/1-164
------------------------------------------------------------------------
------------------------------------------------------------------------
---------------------------------------------------------------------MVL
SQMD-AGKALTAAAANGSTSEVLRIL-EECRVHPDTLNEFGRTAL---------QVMMMGNSKIAGLLLEKG
ADPNVQDKHGIAPVHDAARTGFPDTVRVLVEYGASVNLPDQSGALPIHIAIREGHRGVVEFLAPLSDLKHAN
VSGQTAIDVARA--SCVPDIMDLLFAHIHS---------------------------
>XP_040042662.1/1-164
------------------------------------------------------------------------
------------------------------------------------------------------------
---------------------------------------------------------------------MVL
SQMD-AGKALTAAAANGSTSEVQRIL-MECRVPADTLNEFGRTAL---------QVMMMGNSKIAGLLLEKG
ADPNVQDNHGIAPVHDAARTGFPDTLRVLVEYGASVNLPDHSGALPIHIAIREGHRDVVEFLAPLSDLKHAN
LSGQTAIDVARA--SCAPDIMDLLFAHIHS---------------------------
>XP_011611390.2/1-164
------------------------------------------------------------------------
------------------------------------------------------------------------
---------------------------------------------------------------------MVI
GQMD-AGKALAAAAAKGRTSEVQRIL-EECRVPPDTRNEFGKTAL---------QVMMLGNCKIASLLLEKG
ADPNVQDKHGIAPVHDAARTGFLDTLQVLVEYGASVNLPDQSGALPIHIAIREGHRDVVEFLAPRSDLKHAN
KSGQTAADVARA--SRVPDMMDLLFSHVHR---------------------------
>XP_017285945.1/1-164
------------------------------------------------------------------------
------------------------------------------------------------------------
---------------------------------------------------------------------MVL
SQMD-AGKALTAAAAKGNAEEVQRIL-EECRVHPDTLNEFGRTAL---------QVMMMGNAKIASLLLEKG
ADPNVQDKHGIAPAHDAARTGFLDTLQVLVEHGASVNLPDQGGALPIHIAIREGHRDVVEFLAPRSDLKHAT
ASGQTAIDVARA--SCVPDMMNSLFAHIHS---------------------------
>XP_037530338.1/1-164
------------------------------------------------------------------------
------------------------------------------------------------------------
---------------------------------------------------------------------MVL
SQMD-AGKALTAAAAKGNPEEVQRIL-EELRVHPDTLNEFGRTAL---------QVMMMGNAKIAGLLLEKG
ADPNVQDKHGIAPAHDAARTGFLDTLQVLVEHGASVNLPDQNGALPIHIAIREGHRDVVEFLAPQSDLKHAT
VSGQTAVDVARA--SCVPHMMDALFAHVHS---------------------------
>XP_033938436.1/1-164
------------------------------------------------------------------------
------------------------------------------------------------------------
---------------------------------------------------------------------MVL
NQMD-DGKALTAAAAKGDRSEVRRIL-EECRVHPDNLNEFGRTAL---------QVMMMGNSKVASLLLEKG
ADPNVQDKHGIAPVHDAARTGFLDTLQVLVEYGASVNVPDMKGALPIHIAIKEGHRDVVEFLAPRSDLKHAN
ISGQTAIDVARA--SCAPDMIELLYSHIHS---------------------------
>XP_034059176.1/1-164
------------------------------------------------------------------------
------------------------------------------------------------------------
---------------------------------------------------------------------MVL
NQMD-DGKALTAAAAKGDRSEVRRIL-EECRVHPDNLNEFGRTAL---------QVMMMGNSKVASLLLEKG
ANPNVQDKHGIAPVHDAARTGFLDTLQVLVEYGASVNIPDMKGALPIHIAIKEGHRDVVEFLAPHSDLKHAN
ISGQTAIDVARA--SCAPDMIELLYSHIHS---------------------------
>XP_029365622.1/1-165
------------------------------------------------------------------------
------------------------------------------------------------------------
--------------------------------------------------------------------MMVL
SQMD-AGKALTAAAAKGNRTEVQRIL-EESRVHPDTPNEFGMTAL---------QVMMMGNSKIASLLLEKG
ADPNVQDKYGIAPVHDAARTGFLDTLRVLVEYGASVNTPDQSGALPIHIAIREGHRKVVEFLAPQSNLKHAN
ISGQTAIDVARA--SGAPDMIDLLFAYIHS---------------------------
>XP_029910591.1/1-164
------------------------------------------------------------------------
------------------------------------------------------------------------
---------------------------------------------------------------------MVL
SQMD-AGKALTAAAANGNTSEVQRIL-EEYRVHPDTLNEFGRTAL---------QVMMMGNSKVATLLLEYG
ADPNIQDKHGIAPVHDAARTGFLDTLRVLVEYGASVNIPDQSGALPIHIAIREGHRDVVEFLAPRSNLKHVN
TSGQTAVDVARA--SCVPDMIDLVFAHVHS---------------------------
>XP_011472587.1/1-192
------------------------------------------------------------------------
---------------------------------------------------------------------MCF
N----------GPT--------------------------VVDFH--------GVRGACAVEQARTEFIMVL
SQMD-AGKALTAAAAKGNTSEVQRIL-EECRVHPDTRNEFGRTAL---------QVMMMGNSKIASLLLEKG
ADANVQDKHGIAPVHDAARTGFLDTLQVLVENGASVNIPDQNGALPIHIAIWEGHRDVVQFLAPRSNLKHAN
QSGQTAIDVARA--SCVPDMMDSLFAHIHS---------------------------
>XP_024146139.1/1-164
------------------------------------------------------------------------
------------------------------------------------------------------------
---------------------------------------------------------------------MVL
SQMD-AGKALTAAAAKGNASEVQRIL-EECRVHPDTRNEFGRTAL---------QVMMMGNSKIAGLLLEKG
ADPNVQDKHGIAPVHDAARTGFLDTLQVLVENGASVNIPDQNGALPIHIAIWEGHRDVVQFLAPRSDLKHAN
QSGQTAIDVARA--SCVPHMMDSLFAHIHS---------------------------
>KAF3687561.1/1-164
------------------------------------------------------------------------
------------------------------------------------------------------------
---------------------------------------------------------------------MVF
SQMD-AGKALTAAAAKGDAGEVQRNL-EECGVHPDTLNEFGRTAL---------QVMMMGNSKIASLLLEKG
ADPNIQDKHGIAPVHDAARTGFLDTLKVLVEFGASVNIPDHNGALPIHIAIREGHRDVVEFLAPRSDLKHAN
ISGQTAIDVARA--SCVPDMIDLLFAHIHS---------------------------
>XP_026160042.1/1-226
------------------------------------------------------------------------
-----------------------------------------------------------MFVNCRSETRLCM
SQRANVFSNVDKPSSFGFSLKI--SGLWRQRARKSWRR------------------RGSRRPEQGRHTIMVL
REMD-AGKALTAAAAKGNNGEVRRIL-EESRVHPDTLNEFGRTAL---------QVMMMGNSKIASLLLEKG
ANPNVQDRHGIAPIHDAARTGFLDTVQVLVEYGASVNIPDQSGALPIHIAIREGHREVVEFLAPRSDLKHAN
TSGQTAIDVARA--SRVPDMINLLFAHIHS---------------------------
>XP_029014837.1/1-164
------------------------------------------------------------------------
------------------------------------------------------------------------
---------------------------------------------------------------------MVL
SQMD-AGKALTAAAAKGNTGEVLRIL-EECRVHPDTLNEFGRTGL---------QVMMMGNSKVATLLLEKG
ADPNVQDKQGITPLHDAARTGFLDTVQVLVEYGALVNMPDHNGALPIHIAIREGHRDVVEFLAPRSDLKHTN
IHGQTAIDVARS--SRVPNMIDLLFAHIHS---------------------------
>XP_023274871.1/1-162
------------------------------------------------------------------------
------------------------------------------------------------------------
---------------------------------------------------------------------MVL
SQMD-AGKALTAAAAKGNTSEVQRIL-EESRVHPDTLNEFGRTAL---------QVMMMGNSKIASLLLEKG
ADPNVQDKHGIAPVHDAARTGFLDTLQVLVEYGASVNIPDQSGALPIHIAIREGHRDVVEFLAPQSDLKHTN
ISGQTAIDVA----RCVPDMIDLLFTDIHS---------------------------
>XP_022622577.1/1-188
------------------------------------------------------------------------
------------------------------------------------------------------------
-----------------------------------MRSPWLSFSV--------VNCSTSPTEQAGRERIMVL
SQMD-AGKALTAAAAKGNTSEVQRIL-EESRVHPDTLNEFGRTAL---------QVMMMGNSKIASLLLEKG
ADPNVQDKHGIAPVHDAARTGFLDTLRVLVEYGASVNIPDQSGALPIHIAIREGHRDVVEFLAPQSDLKHAN
ISGQTAIDVA----RCVPDMIDLLFTDIHS---------------------------
>XP_040003332.1/1-164
------------------------------------------------------------------------
------------------------------------------------------------------------
---------------------------------------------------------------------MVL
SQMD-AGKALTAAAAKGNTSEVQRIL-EESRVHPDTLNEFGMTAL---------QVMMMGNSKIASLLLEKG
ADPNIQDKHGIAPVHDAARTGFVDTLQVLVEYGASVNLPDQSGALPIHIAIRGGHRDVVEFLAPRSDLKHAT
VSGQTAIDVARA--SCVPDMIDLLFAHIHS---------------------------
>XP_026214739.1/1-164
------------------------------------------------------------------------
------------------------------------------------------------------------
---------------------------------------------------------------------MVL
SQMD-AGKALTAAAAKGNTGEVRRIL-EECRVHPDTLNEFGRTAL---------QVMMMGNSKIATLLLEKG
ADPNIQDKQGITPVHDAARTGFLDTVQVLVEYGASVNMPDHSGALPIHIAIREGHRDVVEFLAPRSDLKHAN
VSGQTAIDVARA--SRVPDMIDLLFAHIHS---------------------------
>XP_029135867.1/1-164
------------------------------------------------------------------------
------------------------------------------------------------------------
---------------------------------------------------------------------MVL
SQMD-AGRALTSAAAKGNSSEVQRIL-EECRVHPDTLNEFGRTAL---------QVMMMGNSKIAGLLLEKG
ADPNIQDKHGIAPVHDAARTGFLDTLRVLVDYGASVNVSDQSGALPIHIAIREGHRDVVEFLAPRSDLKHAN
ISGQTAIDVARA--SRVPDMMDLLFAHIHS---------------------------
>XP_038569590.1/1-164
------------------------------------------------------------------------
------------------------------------------------------------------------
---------------------------------------------------------------------MVL
SQMD-AGKALTAAAAKGNTSEVLRIL-EECRVHPDTLNEFGRTAL---------QVMMMGNSKIASLLLEKG
ADPNVQDKHGIAPIHDAARTGFLDTVQVLVEYGALVNIPDQSGALPIHIAIREGHRDVVEFLAPRSDLKHAN
VSGQTAIDVARA--SRLPDMIDLLFAHIHS---------------------------
>XP_034390041.1/1-164
------------------------------------------------------------------------
------------------------------------------------------------------------
---------------------------------------------------------------------MVI
SQMD-AGKALTAAAAKGSTSEVQRIL-EECRVHPDTLNEFGRTAL---------QVMMMGNSKIASLLLEKG
ADPNVQDKHGIAPIHDAARTGFPDTLQVLVEYGASVNLPDQSGALPIHIAIREGHRDVVEFLAPRSDLKHAN
ISGQTAVDVART--SCVPDMMDLLFAHIHS---------------------------
>TNN83618.1/1-164
------------------------------------------------------------------------
------------------------------------------------------------------------
---------------------------------------------------------------------MVI
SQMD-AGKALTAAAAKGSTSEVQRIL-EECRVHPDTLNEFGRTAL---------QVMMMGNSKIASLLLEKG
ADPNVQDKHGIAPVHDAARTGFPDTLQVLVEYGASVNLPDHSGALPIHIAIREGHRDVVEFLAPRSDLKHAN
ISGQTAVDVART--SCVPDMMDLLFAHIHS---------------------------
>XP_031141822.1/1-164
------------------------------------------------------------------------
------------------------------------------------------------------------
---------------------------------------------------------------------MVL
SQMD-AGKALTAAAAKGNTSEVQRIL-DECRLHPDTLNEFGRTAL---------QVMMMGNSKIACLLLEKG
ADPNVQDKHGIAPVHDAARTGFLDTLQVLVEYGASVNIPDQNGALPIHIAIREGHLDVVEFLAPRSDLKHAN
ISGQTAIDVARA--SCMPAMIDLLFAHIHS---------------------------
>XP_032380931.1/1-164
------------------------------------------------------------------------
------------------------------------------------------------------------
---------------------------------------------------------------------MVL
SQMD-AGKALTAAAAKGNTSEVQRIL-DECRLHPDTLNEFGRTAL---------QVMMMGNSKIASLLLEKG
ADPNVQDKHGIAPVHDAARTGFLDTLQVLVEYGASVNIPDQSGALPIHIAIREGHLDVVEFLAPRSDLKHAN
ISGQTAIDVARA--SCTPAMIDLLFSHIHS---------------------------
>XP_028460267.1/1-164
------------------------------------------------------------------------
------------------------------------------------------------------------
---------------------------------------------------------------------MVL
SQMD-AGKALTAAAAQGNTSEVQRIL-DECRLHPDTRNEFGRTAL---------QVMMMGNSKIASLLLEKG
ADPNVQDKHGIAPVHDAARTGFLDTLQVLVEYGASVNIPDQSGALPIHIAIREGHLDVVEFLAPRSDLKHAN
ISGQTAIDVARA--SCMPAMIDLLFAHIHS---------------------------
>XP_039671988.1/1-164
------------------------------------------------------------------------
------------------------------------------------------------------------
---------------------------------------------------------------------MVL
SQMD-AGKALTAAAAQGNTSEVQRIL-DECRLHPDTLNEFGRTAL---------QVMMMGNSKIASLLLEKG
ADPNVQDKHGIAPVHDAARTGFLDTLQVLVEYGASVNIPDQSGALPIHIAIREGHLDVVEFLAPRSDLKHAN
ISGQTAIDVARA--SCMPAMIDLLFAHIHS---------------------------
>XP_019129790.1/1-164
------------------------------------------------------------------------
------------------------------------------------------------------------
---------------------------------------------------------------------MVL
SQMD-AGKALTAAAAKGNTGEVQRIL-EECRVHPDTRNEFGRTAL---------QVMMMGNSKVASLLLEKG
ADPNLQDKHGIAPVHDAARTGFLDTLQVLVEYGASVNIPDKSGALPIHIAIREGHRDVVEFLAPRSDLKHAN
ISGQTAIDVARA--SCVPDMMELLFAHIHS---------------------------
>TKS68027.1/1-164
------------------------------------------------------------------------
------------------------------------------------------------------------
---------------------------------------------------------------------MVL
SQMD-AGKALTAAAAKGNTGEVQRIL-EECRVHPDTRNEFGRTAL---------QVMMMGNSKVAALLLEKG
ADPNLQDKHGIAPVHDAARTGFLDTLQVLVEYGASVNIPDKSGALPIHIAIREGHRDVVEFLAPQSDLKHAN
ASGQTAIDVARA--SCVPDMMELLFAHIHS---------------------------
>XP_029298294.1/1-164
------------------------------------------------------------------------
------------------------------------------------------------------------
---------------------------------------------------------------------MVL
SQMD-AGKALTAAAAKGNTSEVQRIL-EECRLHPDTLNDFGRTAL---------QVMMMGNSKVASLLLEKG
ADPNIQDKHGIAPVHDAARTGFVDTLQVLVEYGASVNIPDQRGALPIHIAIREGHRDVVEFLAPLSDLKHAN
ISGQTAIDVARA--SCVPDMIDLLFSHIHS---------------------------
>XP_034544492.1/1-164
------------------------------------------------------------------------
------------------------------------------------------------------------
---------------------------------------------------------------------MVL
SQMD-AGKALTAAAAKGDSSEVQRIL-EDCRVHPDTLNEFGRTAL---------QVMMMGNSKVASLLLEKG
ADPNIQDKHGIAPVHDAARTGFLDTLQVLVEYGASVNVSDQSGALPIHIAIHEGHRDVVEFLAPRSDLKHAN
ISGQTAIDVARA--SCVPDMIDLLFAHIHS---------------------------
>XP_037619760.1/1-164
------------------------------------------------------------------------
------------------------------------------------------------------------
---------------------------------------------------------------------MVL
SQMD-AGKALTAAAAKGSTSEVQRIL-EECRVHPDTLNEFGRTAL---------QVMMMGNSKIAGLLLEKG
ADPNVQDKHGIAPVHDAARTGFPDTLQVLVEYGASVNIPDQRGALPIHIAIREGHRDVVEFLAPRSDLKHAN
ISGQTAIDMARA--SGVPDMIDLLFAHIHS---------------------------
>XP_035515227.1/1-164
------------------------------------------------------------------------
------------------------------------------------------------------------
---------------------------------------------------------------------MVL
SQMD-AGKALTAAAARGNSSEVQRIL-EECRLHPDTLNEFGRTAL---------QVMMMGNSKVASLLLEKG
ADPNMQDKHGIAPVHDAARTGFLDTVQVLVEYGASVNIPDQSGALPIHIAIREGHRDVVEFLAPRSDLKHAN
VSGQTAIDVARA--SCVPDMIDLLFAHIHS---------------------------
>XP_033478989.1/1-164
------------------------------------------------------------------------
------------------------------------------------------------------------
---------------------------------------------------------------------MVF
SQMD-AGKALTAAAARGNTSEVQRIL-EECRVHPDTLNEFGRTAL---------QVMMMGNSKVASLLLEKG
ADPNVQDKHGIAPVHDAARTGFLDTLQVLVEYGASVNIPDHSGALPIHIAIREGHRDVVEFLAPRSDLKHTN
ISGQTAVDVARA--SCVPNMIDLLFAHIHS---------------------------
>XP_020452720.1/1-164
------------------------------------------------------------------------
------------------------------------------------------------------------
---------------------------------------------------------------------MVL
SQMD-AGKALTSAAAKGNTSEVQRIL-EEYRVHPDTLNEFGRTAL---------QVMMMGNSKIASLLLEKG
ADPNVQDRHGIAPVHDAARTGFLDTLQVLVEYGASVNVPDQSGALPIHIAIREGHRDVVEFLAPQSDLKHAN
ISGQTAIDVARA--SCVPDMIDLLFAHIHS---------------------------
>XP_031727870.1/1-164
------------------------------------------------------------------------
------------------------------------------------------------------------
---------------------------------------------------------------------MVL
SQMD-AGKALTSAAANGNTSEVQRIL-EECRVHPDTLNEFGRTAL---------QVMMMGNSKVASLLLEKG
ADPNVQDKHGIAPVHDAARTGFLDTLQVLVEYGASVNLPDQSGALPIHIAIREGHRDVVEFLAPRSDLKHAN
RSGQTAIDVARA--SCVPDMMDLLFAHIHS---------------------------
>XP_030288492.1/1-164
------------------------------------------------------------------------
------------------------------------------------------------------------
---------------------------------------------------------------------MVL
SQMD-AGKALTAAAAKGKTSEVQRIL-EECRVHPDTLNEFNRTAL---------QVMMMGNSKVASLLLEKG
ADPNVQDKHGIAPVHDAARTGFLDTLQVLVEYGASVNIPDQSGALPIHIAIREGHRDVVEFLAPRSDLKHAN
ISGQTAIDVARA--SCVPDMIDLLFAHIHS---------------------------
>XP_036964687.1/1-229
------------------------------------------------------------------------
-----------------------------------------------------------MFVNCSLETPLCR
SQRANVFSNVYKPSLFGFYLKI--TGLQKQRDRKIVSALWI---------------SRKRTRQAERENIMVL
SQMD-AGKALTAAAAKGKTSEVQRIL-EECRVHPDTLNEFNRTAL---------QVMMMGNSKVASLLLEKG
ADPNVQDKHGIAPVHDAARTGFLDTLQVLVEYGASVNIPDQSGALPIHIAIREGHRDVVEFLAPRSDLKHAN
ISGQTAIDVARA--SCVPDMIDLLFAHIHS---------------------------
>XP_030002667.1/1-164
------------------------------------------------------------------------
------------------------------------------------------------------------
---------------------------------------------------------------------MVL
RQMD-AGKALTAAAAKGSTSEVQRIL-EECRVHPDTLNEFGRTAL---------QVMMMGNSKVASLLLEKG
ADPNVQDKHGIAPVHDAARTGFLDTVQVLVEYGAAVNIPDQTGALPIHIAIREGHRDVVEFLAPRSDLKHAN
ISGQTAIDVARA--SCVPDMIDLLFAHIHS---------------------------
>XP_018617054.2/1-167
------------------------------------------------------------------------
------------------------------------------------------------------------
-------------------------------------------------------------------MQVVA
NEER-AGRYLSAAAATGDVRALRRLL-EERRVHPDTANEFGKTAL---------QVMMMGSTGVALLLLQHG
ANANVQDGQGVTPVHDAARTGFVHTLRALVDFGASVNVADCSGALPIHIALREGHWDVVEFLAPLSDLRHRD
ACGRSALDVAHS--AGSGDMVALLEHHLKSS--------------------------
>XP_010871084.1/1-176
------------------------------------------------------------------------
------------------------------------------------------------------------
---------------------------------------------------------------------MVL
SQSD-AGKSLTTAAAKGNTDEVRKIL-EECRVPADTVNEFGKTAL---------QVMMMGNSNVACLLLEHG
ANPNITDKRGISPAHDAAHTGFLDTLQVLVEFGASVNTADHSGSLPIHVAVREGYRDIVEFLAPRSNLKHPN
ASGETPVDLARASASCTPEVVELLERQLESQVFSQSPSL------I-----------
>XP_029545445.1/1-178
------------------------------------------------------------------------
------------------------------------------------------------------------
---------------------------------------------------------------------MVL
SQSD-AAKSLTAAAAKGNTDEVRRMLGPECRVHPDTVNQFGKTAL---------QVMMMGNSNVARLLLEHG
ADPNITDRRGVSPAHDAARTGFVDTLRVLVEFGASVNMPDHTGTLPIHIAVREGYRDVIEFLAPLSNLKHPN
TSGETAVDLARASSSCTPDVVELLERQLESKVFSHSPPL------PL----------
>XP_024252100.1/1-178
------------------------------------------------------------------------
------------------------------------------------------------------------
---------------------------------------------------------------------MVL
SQSD-AAKRLTAAAAKGNTDEVRRMLGXECRVHPDTVNQFGKTAL---------QVMMMGNSNVASLLLEHG
ADPNITDRRGVSPAHDAARTGFVDTLRVLVEFGASVNRPDHTGTLPIHIAVREGYRDVIEFLAPLSNLKHPN
TSGETAVDLARASSSCTPDVVELLERQLESKVFSHSPPL------PL----------
>XP_029505687.1/1-178
------------------------------------------------------------------------
------------------------------------------------------------------------
---------------------------------------------------------------------MVL
SQSD-AAKSLTAAAAKGNTDEVRRMLGPECRVHPDTVNQFGKTAL---------QVMMMGNSNVASLLLEHG
ADPNITDRRGVSPAHDAARTGFVDTLRVLVEFGASVNRPDHTGTLPIHIAVREGYRDVIEFLAPLSNLKHPN
TSGETAVDLARASSSCTPDVVELLERQLESKVFSHSPPL------PL----------
>XP_021412421.2/1-178
------------------------------------------------------------------------
------------------------------------------------------------------------
---------------------------------------------------------------------MVL
SQSD-AAKSLTAAAAKGNTDEVRRMLGPECRVHPDTVNQFGKTAL---------QVMMMGNSNVASLLLEHG
ADPNITDRRGVSPAHDAARTGFVDTLRVLVEFGASVNRPDHTGTLPIHIAVREGYRDVIEFLAPLSNLKHPN
TSGETAVDLARASSSCTPDVVELLERQLESRVFSHSPPL------PL----------
>XP_036409347.1/1-170
------------------------------------------------------------------------
------------------------------------------------------------------------
---------------------------------------------------------------------MVL
SERD-AGKNLSTAAARGKVQEVRRML-EEHRVHPDTVNEFGKTAL---------QVMMMGSTNVACLLLEHG
ANANVQDRHGVTPAHDAARTGFVDTLRVLVEFGASVNTPDNAGALPIHIAIREGHTDVVEFLAPRSNLSHQD
TSGDTALDVARA--ARIPHVVELLERQMESSLKFQA---------------------
>XP_035253334.1/1-170
------------------------------------------------------------------------
------------------------------------------------------------------------
---------------------------------------------------------------------MVL
SEND-AGKNLSAAAARGNVKELRRML-EEQRVHPDTVNEFGRTAL---------QVMMMGSTSVACLLLEHG
ANANVQDRLGVTPAHDAARAGFVDTLRVLVQFGASVNTPENTGALPIHIAIREGHSDVVEFLAPRSNLNHQD
TSGDTALDVARA--MRCPGVVELLERQSESSLKCQS---------------------
>XP_028830394.1/1-170
------------------------------------------------------------------------
------------------------------------------------------------------------
---------------------------------------------------------------------MVV
SEND-AGRSLTAAAARGNTAEVRRML-EERRVHPDTANEFGRTAL---------QVMMMGNTSVASLLLEHG
ANPNAQDRFGVTPVHDAARTGFLNTLRALVDHGASVNSPDSWGALPLHLAIREGHKDVVEYLVPCSNLGHHN
SSGQTALDLARA--CCMPDVVEMLERQLESSPALQS---------------------
>XP_012694315.1/1-170
------------------------------------------------------------------------
------------------------------------------------------------------------
---------------------------------------------------------------------MVL
SEND-AGKGLTTAAAKGNTAEVRRML-EECRVHPDTVNEFGRTAL---------QVMMMGNTNVACLLLEHG
ADPNIQDRFGVTPAHDASRGGFLDTLRALVDFGASVNVPDSSGALPIHIAIREGYRDVVEYLAPRSNLSHHN
TSGETALDVARA--SCTPDVVELLERQLESSLTFKS---------------------
>XP_030638678.1/1-172
------------------------------------------------------------------------
------------------------------------------------------------------------
---------------------------------------------------------------------MVL
SEND-AGKNLTAAAAKGNVAEVRRML-EECRVHPDTVNEFGKTAL---------QVMMMGNTNVACLLLENG
ADPNIQDCFGVTPAHDAARTGFLDTLRALVLYGASVNVPDQSGALPIHIAIREGHMDVVEYLAPRSNLGHHD
TSGDTALDVARA--TCPPDVVELLERQLEYSTMYQSSQ-------------------
>XP_007231367.2/1-170
------------------------------------------------------------------------
------------------------------------------------------------------------
---------------------------------------------------------------------MLI
NGKE-AGRSLTSAAARGDAAEVRLIL-EDCRVHPDTANEFGKTAL---------QVMMMGNTSVACLLLEKG
ADPNIPDRFGITPAHDAARTGFLETLHVLVDYGASVNTPDQFGALPIHHAIREGYRDVVEYLAPCSNLAHED
KEGNNALDIANA--TCPPDMVELLKRQLESTLAFQS---------------------
>XP_017548381.1/1-170
------------------------------------------------------------------------
------------------------------------------------------------------------
---------------------------------------------------------------------MVL
SEKE-AGRRLTSAAARGDAAEVRRVL-EDCRVHPDTVNEFGKTAL---------QVMMMGNTSVACLLLESG
ANPNIQDRFGITPAHDAARTGFLDTLRVLVDFGADVNVPDQSGVLPIHLAIREGYRDVVEYLAPRSNLGHQD
TRGDNALDIAKA--TCTPDLVELLKRQLESTLAFQS---------------------
>XP_026869396.1/1-167
------------------------------------------------------------------------
------------------------------------------------------------------------
---------------------------------------------------------------------MVL
SEND-AGKRLTSAAAKGDVADVRRML-EECRVHPDTINEFGKTAL---------QVMMMGNNNVACLLLENG
ADPNIQDNFGITPAHDAARTGFLDTLHVLVDYGASVNIPDKSGALPIHIAIREGYRDVVEYLAPRSNLGHQD
TRGDTALDIAMA--TCTPDIVELLKRQLESTLA------------------------
>XP_026989323.1/1-170
------------------------------------------------------------------------
------------------------------------------------------------------------
---------------------------------------------------------------------MVL
SESD-AGKSLTAAAAKGDTAEVRRLL-EDRRVHPDTRNEFGKTAL---------QVMMMGNPNVACLLLENG
ADPNIQDRFGITPVHDAARTGFLDTLCVLVDYGASVNIPDQSGALPIHIAIREGYRDVVEFLAPRSNLGHQD
TRGDTALDIAEA--SCTPDMVELLKRQLESSLAFQS---------------------
>XP_026789085.1/1-170
------------------------------------------------------------------------
------------------------------------------------------------------------
---------------------------------------------------------------------MVL
SESD-AGKSLTAAAARGDTAEVRRLL-EESRVHPDTRNEFNKTAL---------QVMMMGNTNVACLLLENG
ADPNIQDRFGITPAHDAARTGFLDTLCVLVDYGASVNIPDQSGALPIHIAIREGYRDVVEFLAPRSNLGHQD
TRGDTALDIAKA--SCTPGMVELLKRQLESSLAFQS---------------------
>XP_040271766.1/1-161
------------------------------------------------------------------------
------------------------------------------------------------------------
---------------------------------------------------------------------MLL
HETS-AGDLLTRAAAQGDLAEVKRLL-YQERIHPDCLNRFGRTAL---------QVMMFGSTPVASELLKQG
ASPNIQDSYGISPAHDAARMGFLDTLQVLVQYGADVNTPDASGCLPVHLALREGHIPVIAYLASRSNLQHQD
REGRTPPQLASMLD---PNLAAVLELHR-----------------------------
>XP_040202360.1/1-161
------------------------------------------------------------------------
------------------------------------------------------------------------
---------------------------------------------------------------------MLL
QETS-AGDLLTKASAQGDMEEVQRLL-HQERIHPDCLNHFGRTAL---------QVMMFGSTSIASELLKQG
ATANIQDSHGITPAHDAARTGFLDTLQILVQYGADLNVPDVTGSLPIHLALREGHLPVVVYLASRSNLQHRD
REGRTPLQLASM--LN-PSLAAVLEQYT-----------------------------
>NP_001072839.1/1-161
------------------------------------------------------------------------
------------------------------------------------------------------------
---------------------------------------------------------------------MLL
QETS-AGDRLTRAAARGDLLEVKRLL-HEERIHPDCLNRFGKTAL---------QVMMFGSTPVASELLKQG
ASPNIQDAYGTTPAHDAARCGFLDTLQVLVQHGAEINTPDASGSLPIHLALKAGHVPVITYLALISDLQHRD
REGHTPSQLAAI--LD-PRLASIFELST-----------------------------
>NP_001086884.1/1-161
------------------------------------------------------------------------
------------------------------------------------------------------------
---------------------------------------------------------------------MLL
QETS-AGDRLTRAAARGDLTEVKRLL-HEERIHPDCLNCFGKTAL---------QVMMFGSTPVASELLKQG
ATPNIQDAYGTTPAHDAARCGFLDTLQVLVQHGAEVNTPDASGSLPIHLALKAGHVPVITYLALISDLQQHD
REGHTPSQLAAI--LD-PRLASIFELST-----------------------------
>QOY46838.1/1-167
------------------------------------------------------------------------
------------------------------------------------------------------------
--------------------------------------------------------------------MLLD
GEIT-AGDRLTSAAARGDTLEVRRLL-HDELVHPDSINRFGKTAL---------QVMMFGSPSVAQELLKQG
ASVNIQDEYGTTPAHDAARTGFLQTIQLLVEHGADINVPDSHGSIPIHLAIREGHEDVVHFLSAESNLRHRD
SEGLTALDLARQ--GAEPQLVTILEQYMSAQT-------------------------
>QOY46841.1/1-167
------------------------------------------------------------------------
------------------------------------------------------------------------
--------------------------------------------------------------------MLLD
GEIT-AGDRLTSAAARGDTLEVRRLL-HDELVHPDSINRFGKTAL---------QVMMFGSPSVAQELLKQG
ASVTIQDEYGTTPAHDAARTGFLQTIQLLVEHGADINVPDSHGSLPIHLAVREGHEDVVNFLSAESNLRHRD
SEGLTALDLARQ--GAEPQLVTILEQYMSVQT-------------------------
>QOY46840.1/1-167
------------------------------------------------------------------------
------------------------------------------------------------------------
--------------------------------------------------------------------MLLD
GEIT-AGDRLTSAAARGDTLEVRRLL-HDELVHPDSINRFGKTAL---------QVMMFGSPSVAQELLKQG
ASVTIQDEYGTTPAHDAARTGFLQTIQLLVEHGADINVPDSHGSLPIHLAVREGHEDVVHFLSAESNLRHRD
SEGLTALDLARQ--GAEPQLVTILEQYMSAQT-------------------------
>QOY46839.1/1-167
------------------------------------------------------------------------
------------------------------------------------------------------------
--------------------------------------------------------------------MLLD
GEIT-AGDRLTSAAARGDMLEVRRLL-HDELVHPDSINRFGKTAL---------QVMMFGSPSVAQELLKQG
ASVTIQDEYGTTPAHDAARTGFLQTIQLLVEHGADINVPDSHGSIPIHLAVREGHEDVVHFLSAESNLRHRD
SEGLTALDLARQ--GAEPQLVTILEQYMSVQT-------------------------
>XP_033778913.1/1-166
------------------------------------------------------------------------
------------------------------------------------------------------------
---------------------------------------------------------------------MLL
EEIS-EGDRLTRAAARGDLLEVQRLL-QEELVHPDCHNRFGKTAL---------QVMMFGNASIARELLKQG
ACANVQDSYGTTPAHDAARTGFLETLQLLVEHGADINVPDSSGSLPIHVAVREGHAGIVNFLVGESNLQHQD
AQGLTALDLARL--EGEPHVVSLLEQYQMEQP-------------------------
>XP_030052911.1/1-166
------------------------------------------------------------------------
------------------------------------------------------------------------
---------------------------------------------------------------------MLL
EEIS-EGDRLTRAAARGDLFEVQRLL-QEELVHPDSHNRFGKTAL---------QVMMFGNTPIAQELLKQG
ACANVQDAYGTTPAHDAARTGFLETLQLLVEHGADVNVPDSSGSLPIHVAIREGHADAVNFLVAESNLQHQD
AQGLTALDLARL--GGQSQVVSLLEQYQMEQP-------------------------
>XP_014461742.2/1-167
------------------------------------------------------------------------
------------------------------------------------------------------------
--------------------------------------------------------------------MLLG
DELS-GGDRLSSAAARGDLAEVRRLL-RDELVHPDALNRFGRTAL---------QVMMMGSMAVAQELLKQG
ASANVQDAGGRAPAHDAARGGFADTLRVLLEHGADANAPDGTGALPLHVAVAEGHAPAVAVLAPVSDLGRRD
AHGRTPLNLAQH--LGRPGIVAILEQHCPGPA-------------------------
>XP_030401929.1/1-167
------------------------------------------------------------------------
------------------------------------------------------------------------
--------------------------------------------------------------------MLLG
DEIS-AGDRLSGAAARGDLAELRCLL-HQELVHPDSHNRFGKTAL---------QVMMFGNTFVAEELLKQG
ASPNIQDEAGRAPAHDAARTGFLDTLRVLVEHGADINVPDGAGALPIHVAIREGHTEVVQYLAPDSNLQHRD
AEGRTPLELAHL--LGLSHLEAILGQHLSAPA-------------------------
>XP_032636344.1/1-167
------------------------------------------------------------------------
------------------------------------------------------------------------
--------------------------------------------------------------------MLLG
DEIS-AGDRLSGAAARGDLAELRRLL-HQELVHPDSHNRFGKTAL---------QVMMFGNVFVAEELLKQG
ASPNIQDEAGRAPAHDAARTGFLDTLRVLVEHGADVNVPDGAGALPVHVAVREGHVEVVQYLAPESNLQHRD
AEGRTPLELARH--LGLSHLEAILGQHLSAPV-------------------------
>XP_039370047.1/1-167
------------------------------------------------------------------------
------------------------------------------------------------------------
--------------------------------------------------------------------MLLG
DEIS-AGDRLSGAAARGDLTELRRLL-HQELVHPDSHNRFGKTAL---------QVMMFGNTFVAEELLKQG
ASPNIQDEAGRAPAHDAARTGFLDTLRVLVEHGADVNVPDGAGALPVHVAVREGHTEVVQYLAPESNLQHRD
AEGRTPLELARH--LGLSHLEAILGQHLSAPA-------------------------
>XP_037743952.1/1-167
------------------------------------------------------------------------
------------------------------------------------------------------------
--------------------------------------------------------------------MLLG
DEIS-AGDRLSGAAARGDLAELRRLL-HQELVHPDSHNRFGKTAL---------QVMMFGNTFVAEELLKQG
ASPNIQDEAGRAPAHDAARTGFLDTLRVLVEHGADVNVPDGAGALPVHVAVREGHTEVVRYLAPESNLRHRD
AEGRTPLELARH--LGLSHLEAILEQHLSAPA-------------------------
>XP_038234699.1/1-167
------------------------------------------------------------------------
------------------------------------------------------------------------
--------------------------------------------------------------------MLLG
DEIS-AGDRLSGAAARGDLAELRRLL-HQELVHPDSHNRFGKTAL---------QVMMFGNTFVAEELLKQG
ASPNIQDEAGRAPAHDAARTGFLDTLRVLVEHGADVNVPDGAGALPVHVAVREGHMEVVRYLAPESNLRHRD
AEGRTPLELARH--LGLSRLEAILEQHLSAPA-------------------------
>XP_028568610.1/1-317
----------------------------------MKWGRGERNNKARGGGAGGG---GGGAAADCGSCPGQA
RLQLGRWGGVGLAACAGFTLCTDGAAPPPGFPQQQQPRPRLASRAPRRR----RRPGLGIPAPPRPRRLLCR
PRVARAR---------GRSCAWRRSGPRRRL--------RAAGSADRPAAVRRDRGPCGGSKGVVAGMQPG-
---S-AGDRLSGAAARGDTGEVRRLL-FEELVQPDARNRFGKTAL---------QVMMFGNVFVAQELLKQG
ANPNVRDESGTAPAHDAARTGFLDTLKILVEYGADVNVADASGSLPLHVAVREGHADVVLFLAPQSKLQHRD
SDGRTPLELAQH--LGLSHIQGILEQLLSAPA-------------------------
>XP_033029471.1/1-211
----------------------------------MKSGRGERNNKARGGGAGGGGGGGGGAAADCGSCPGQA
RLQLG-------------------------------------------------------------------
---------------------------------------------------------------VVVGMQPG-
---S-AGDRLSGAAARGDTSEVRRLL-FEELVQPDARNRFGKTAL---------QVMMFGNVFVAQELLKQG
ANPNVRDESGTAPAHDAARTGFLDTLKILVEYGADVNVADASGSLPLHVAVREGHADVVLFLAPQSKLQHRD
SDGRTPLELAQH--LGLSHIQGILEQLLSAPA-------------------------
>XP_034953385.1/1-164
------------------------------------------------------------------------
------------------------------------------------------------------------
-------------------------------------------------------------------MQPG-
---S-AGDRLSGAAARGDTSEVRRLL-FEELVQPDARNRFGKTAL---------QVMMFGNVFVAQELLKQG
ANPNVRDESGTAPAHDAARTGFLDTLKILVEYGADVNVADASGSLPLHVAVREGHADVVLFLAPLSKLQHRD
SDGRTPLELAQH--LGLSHIQGILEQLLSAPA-------------------------
>XP_020647291.1/1-315
MGGRLFSGRQTLHPPFGSSRLRALQALSLFPLPPVLPGRDLL--LALRGRTGQAGG-GESR---ANLF----
-----------------------------------PPEPAFESRRPAQQFCCRWPIGMGM--SPASARS--W
PP---------------IGCAREKGGAARERENESESRARVTMYPSSGSAGRNHKQAPRAQVPVCTGMQPGQ
GETR-AGDRLTGAAARGDVAEVRRLL-HQELVQPDSRNRFGKTAL---------QVMMFGNIFVAQELLKEG
AHPNVQDESGTTPAHDAARTGFLDTLKILVEYGADVNVPDASGSLPLHVAIWEGHADVVCFLAPQSKLQHQD
SQGRTPLELAQQ--LGLSHIQGILEQHLSIPG-------------------------
>XP_007430265.1/1-168
------------------------------------------------------------------------
------------------------------------------------------------------------
-------------------------------------------------------------------MQPGN
AEIR-AGDRLTGAAARGDVAEVRHLL-HLELVHPDSHNRFGKTAL---------QVMMFGNIFVAEELLKQG
ANPNIQDGSGTTPAHDAARTGFLDTLKILVEHGADVNVPDASGSLPIHVAIREGHTDVVCFLAPQSQLQHKD
SKGKTPLELAQH--LGLSHIQGILEQHLSVPA-------------------------
>XP_039220249.1/1-168
------------------------------------------------------------------------
------------------------------------------------------------------------
-------------------------------------------------------------------MQLGN
AEIR-AGDRLTGAAARGDIAEVRHLL-HLELVHPDSHNRFGKTAL---------QVMMFGNIFVAEELLKQG
ANPNIQDGSGTTPAHDAARTGFLDTLKILVEHGADVNVPDASGSLPIHVAIREGHTDVVCFLAPQSQLQHKD
YKGRTPLELAEH--LGLSHIQCILEQHLFVPA-------------------------
>XP_015676126.1/1-168
------------------------------------------------------------------------
------------------------------------------------------------------------
-------------------------------------------------------------------MQLGN
AEIQ-AGDRLTGAAARGDIAEVRHLL-HLELVHPDSHNRFGKTAL---------QVMMFGNIFVAEELLKQG
ANPNIQDGSGTTPAHDAARTGFLDTLKILVEHGADVNVPDASGSLPIHVAIREGHTDVVCFLAPQSQLQHKD
YKGRTPLELAEH--LGLSHIQCILEQHLFVPA-------------------------
>XP_032068316.1/1-168
------------------------------------------------------------------------
------------------------------------------------------------------------
-------------------------------------------------------------------MQPGN
AEIR-AGDRLTGAAARGDIAEVRHLL-HLELVHPDSHNRFGKTAL---------QVMMFGNIFVAEELLKQG
ANPNVRDGSGTTPAHDAARTGFLDTLKVLVEHGADVNVPDASGSLPIHVAIREGRTDVVCFLAPQSQLQQKD
SKGQTPLELAEH--LGLSHIRCILEQHLSVPA-------------------------
>XP_034293742.1/1-190
------------------------------------------------------------------------
------------------------------------------------------------------------
---------------------------------------MKLKKPQTAS------VMRGRGQGACAGMQPGN
AEIR-AGDRLTGAAARGDITEVRHLL-HLELVHPDSHNRFGKTAL---------QVMMFGNIFVAEELLKQG
ANPNIQDGSGTTPAHDAARTGFLDTLKILVEHGADVNVPDASGSLPIHVAIREGYTDVVCFLAPQSQLQQKD
SKGRTPLELAED--LGLSHIQCILEQHLSVPA-------------------------
>XP_026535449.1/1-168
------------------------------------------------------------------------
------------------------------------------------------------------------
-------------------------------------------------------------------MQPGN
AEIP-AGDRLTGAAARGDITEVRHIL-HLELVHPDSHNRFGKTAL---------QVMMFGNIFVAEELLKQG
ANPNIQDGSGTTPAHDAARTGFLDTLKILVEHGADVNVPDASGSLPIHVAIQEGHTDVVCFLAPQSQLQQKD
SKGQTPLELAEH--LGLSHIQCILEQHLSVPA-------------------------
>XP_026572602.1/1-168
------------------------------------------------------------------------
------------------------------------------------------------------------
-------------------------------------------------------------------MQPGN
AEIR-AGDRLTGAAARGDIAEVGHIL-HLELVHPDSHNRFGKTAL---------QVMMFGNIFVAEELLKQG
ANPNIQDGSGTTPAHDAARTGFLDTLKILVEHGADVNVPDASGSLPIHVAIQEGHTDVVCFLAPQSQLQQKD
SKGQTPLELAEH--LGLSHIQCILEQHLSVPA-------------------------
>XP_027713587.1/1-167
------------------------------------------------------------------------
------------------------------------------------------------------------
---------------------------------------------------------------------MLL
EEIS-AGDRLSGAAARGDVNEVRRLL-HQEFVHPDALNRFGKTAL---------QVMMFGSSPIALELLKQG
ASPNVQDGSGTSPAHDAARTGFLDTLRVLVEHGADVNVPDGAGALPIHLAVREGHTAVVSFLAGESDLQHQD
AGGLTPLELARQ--CGAGQLGRILERHLPTPSL------------------------
>XP_012397378.1/1-167
------------------------------------------------------------------------
------------------------------------------------------------------------
---------------------------------------------------------------------MLL
EEIS-AGDRLSGAAARGDVNEVRRLL-HQEFVHPDSLNRFGKTAL---------QVMMFGSSAIALELLKQG
ASPNVQDGSGTSPAHDAARTGFLDTLRILVEHGADVNVPDGSGALPIHLAVREGHAAVVSFLAGESDLQHRD
AGGLTPLELARQ--CGAGQLGRILERHLPTPSL------------------------
>XP_020850557.1/1-167
------------------------------------------------------------------------
------------------------------------------------------------------------
---------------------------------------------------------------------MLL
EEIS-AGDRLSGAAARGDVNEVRRLL-HQEFVHPDSLNRFGKTAL---------QVMMFGSSPVALELLKQG
ASPNVQDGSGTSPAHDAARTGFLDTLRVLVEHGADVNVPDGSGALPIHLAVREGHAAVVSFLAGESDLQHRD
AGGLTPLELARQ--CGAGQLGRILERHLPTPSL------------------------
>XP_036596688.1/1-167
------------------------------------------------------------------------
------------------------------------------------------------------------
---------------------------------------------------------------------MLL
EEIS-AGDRLSGAAARGDVKEVRRLL-HQEFVHPDSLNRFGKTAL---------QVMMFGSSPIALELLKQG
ASPNVQDGSGTSPAHDAARTGFLDTLRVLVEHGADVNVPDGSGALPIHLAVREGHAAVVSFLAGESDLQHRD
AGGLTPLELARQ--CGAGQLGRILERHLPTPSL------------------------
>XP_021504854.1/1-166
------------------------------------------------------------------------
------------------------------------------------------------------------
---------------------------------------------------------------------MLL
EEVC-GGDRLSGAAARGDVQEVRRLL-HRELVHPDALNRFGKTAL---------QVMMFGSPAVALELLKQG
ASPNVQDASGTSPVHDAARTGFLDTLKVLVEHGADVNAVDSSGSLPIHLAIREGHSSVVGFLAPESDLHYRD
ASGLTPLELARQ--RGAQNLMDILQGHMMIPM-------------------------
>NP_001009719.1/1-166
------------------------------------------------------------------------
------------------------------------------------------------------------
---------------------------------------------------------------------MLL
EEVS-VGDRLSGAAARGDVQEVRRLL-HRELVHPDALNRFGKTAL---------QVMMFGSPAVALELLKQG
ASPNVQDASGTSPVHDAARTGFLDTLKVLVEHGADVNTLDSTGSLPIHLAIREGHSSVVSFLAPESDLHHKD
ASGLTPLELARQ--RGAQNLMDILQSHMMIPM-------------------------
>XP_032765966.1/1-166
------------------------------------------------------------------------
------------------------------------------------------------------------
---------------------------------------------------------------------MLL
EEVS-VGDRLSGAAARGDVQEVRRLL-HRELVHPDALNRFGKTAL---------QVMMFGSPAVALELLKQG
ASPNVQDASGTSPVHDAARTGFLDTLKVLVEHGADVNTLDSTGSLPIHLAIREGHSSVVSFLAPESDLHHKD
ASGLTPLELARQ--RGAQNLMDILQGHMMIPM-------------------------
>XP_021028200.1/1-166
------------------------------------------------------------------------
------------------------------------------------------------------------
---------------------------------------------------------------------MLL
EEVC-IGDQLSGAAARGDVQEVRRLL-HRELVHPDALNRFGKTAL---------QVMMFGSPAVALELLKQG
ASPNVQDASGTSPVHDAARTGFLDTLKVLVEHGADVNALDSNGSLPIHLAIREGHSSVVSFLAPESDLHHRD
ASGLTPLELARQ--RGAQNLMDILQGHMMIPM-------------------------
>XP_031202072.1/1-166
------------------------------------------------------------------------
------------------------------------------------------------------------
---------------------------------------------------------------------MLL
EEVC-VGDRLSGAAARGDVQEVRRLL-HRELVHPDALNRFGKTAL---------QVMMFGSPAVALELLKQG
ASPNVQDASGTSPVHDAARTGFLDTLKVLVEHGADVNALDSTGSLPIHLAIREGHSSVVSFLAPESDLHHRD
ASGLTPLELAQQ--RGAQNLMDILQGHIMIPM-------------------------
>XP_028619742.1/1-166
------------------------------------------------------------------------
------------------------------------------------------------------------
---------------------------------------------------------------------MLL
EEVC-VGDRLSGAAARGDVQEVRRLL-HRELVHPDALNRFGKTAL---------QVMMFGSPAVALELLKQG
ASPNVQDASGTSPVHDAARTGFLDTLKVLVEHGADVNALDSTGSLPIHLAIREGHSSVVSFLAPESDLYHRD
ASGLTPLELARQ--RGAQNLMDILQGHMMIPM-------------------------
>NP_034008.2/1-166
------------------------------------------------------------------------
------------------------------------------------------------------------
---------------------------------------------------------------------MLL
EEVC-VGDRLSGAAARGDVQEVRRLL-HRELVHPDALNRFGKTAL---------QVMMFGSPAVALELLKQG
ASPNVQDASGTSPVHDAARTGFLDTLKVLVEHGADVNALDSTGSLPIHLAIREGHSSVVSFLAPESDLHHRD
ASGLTPLELARQ--RGAQNLMDILQGHMMIPM-------------------------
>XP_027267315.1/1-166
------------------------------------------------------------------------
------------------------------------------------------------------------
---------------------------------------------------------------------MLL
EEVR-VGDRLSGAAARGDVQEVRRLL-HRELVHPDALNRFGKTAL---------QVMMFGSPAVALELLKQG
ASPNVQDASGTSPVHDAARTGFLDTLKVLVEHGADVNALDGTGSLPIHLAIKEGHSSVVSFLAPESDLHHRD
TSGLTPLELAQQ--RGDQNLMDILQRHMVIPM-------------------------
>XP_005078607.1/1-166
------------------------------------------------------------------------
------------------------------------------------------------------------
---------------------------------------------------------------------MLL
EEVR-VGDRLSGAAARGDVQEVRRLL-HRELVHPDALNRFGKTAL---------QVMMFGSPAVALELLKQG
ASPNVQDASGTSPVHDAARTGFLDTLKVLVEHGADVNALDGTGSLPIHLAIREGHSSVVSFLAPESDLHHRD
TSGLTPLDLARQ--RGDQNLMDILQGHMVIPM-------------------------
>XP_005346944.1/1-166
------------------------------------------------------------------------
------------------------------------------------------------------------
---------------------------------------------------------------------MLL
EEVR-VGDRLSGAAARGDVQEVRRLL-HRELVHPDALNRFGKTAL---------QVMMFGSPAVALELLKQG
ASPNVQDASGTSPVHDAARTGFLDTLKVLVEHGADVNALDGTGSLPIHLAIREGHASVVSFLAPESDLHHRD
SSGLTPLELARQ--RGAQNLMDILQRHMVIPV-------------------------
>XP_038179379.1/1-166
------------------------------------------------------------------------
------------------------------------------------------------------------
---------------------------------------------------------------------MLL
EEVR-VGDRLSGAAARGDVQEVRRLL-HRELVHPDALNRFGKTAL---------QVMMFGSPAVALELLKQG
ASPNVQDASGTSPVHDAARTGFLDTLKVLVEHGADVNALDGTGSLPIHLAIREGHTSVVSFLAPESDLHHRD
ASGLTPLELARQ--RGAQNLMDILQRHMVIPV-------------------------
>XP_028728283.1/1-166
------------------------------------------------------------------------
------------------------------------------------------------------------
---------------------------------------------------------------------MLL
EEVL-AGDRLSGAAARGDVQEVRRLL-HRELVHPDALNRFGKTAL---------QVMMFGSPAVALELLKQG
ASPNVQDASGTSPVHDAARTGFLDTLKVLVEHGADVNVLDSTGSLPIHLAIREGHSSVVSFLAAESDLYHRD
ASGLTPLELARQ--RGDQNLMDILQGHMVIPL-------------------------
>XP_036049086.1/1-166
------------------------------------------------------------------------
------------------------------------------------------------------------
---------------------------------------------------------------------MLL
EEVL-VGDRLSGAAARGDVQEVRRLL-HRELVHPDALNRFGKTAL---------QVMMFGSPAVALELLKQG
ASPNVQDASGTSPVHDAARTGFLDTLKVLVEHGADVNVLDSTGSLPIHLAIREGHSSVVSFLASDSDLHHRD
SSGLTPLELARQ--RGDQNLMDILQGHMVIPM-------------------------
>XP_017657926.1/1-215
------------------------------------------------------------------------
--------------------------------------------------------------------MHCS
PSRGR-------------IATPRLGNPK-YFD------PDPAGSPSTHL----HWAWGLGRFHRPPVSTMLL
EEVR-VGDRLSSAAARGDVHEVRRLL-HRELVHPDSVNRFGKTAL---------QVMMFGNPTIALELLKQG
ASPNVQDASGTSPVHDAARTGFLDTLKVFLDHGADVNAPDGTGALPIHLAVREGHSTIVSFLAPESDLHHRD
AEGLTPLELARQ--RGAQDLVDILQQHMVIPL-------------------------
>XP_004865564.1/1-191
------------------------------------------------------------------------
------------------------------------------------------------------------
---------------------------------------------------------------------MML
EEVR-AGDRLSGAAARGDVQEVRRLL-YRELVHPDALNRFGKTAL---------QVMMFGSLTIAQELLKQG
ASPNIQDASGTSPVHDAARTGFLDTLKVLVEYGADVNMPDGTGSLPIHLAVREGHASVVSFLAPESDLHHRD
AAGLTPLELARQ--RGAQDLLDILQGHKRRALLGDRHLNGSVSSAPQGCRHDPRAER
>XP_005336190.1/1-166
------------------------------------------------------------------------
------------------------------------------------------------------------
---------------------------------------------------------------------MLL
EEVR-VGDRLSGAAARGDVQEVRRLL-YRELVHPDALNRFGKTAL---------QVMMFGSPAIALELLKQG
ASPNVQDASGTSPVHDAARTGFLDTLKVLVEHGADVNAPDGTGALPIHLAVQEGHSAVVSFLAPESDLQHKD
ARGLTPLELARQ--RGSQDIMDILQGCTVIPL-------------------------
>XP_026255469.1/1-166
------------------------------------------------------------------------
------------------------------------------------------------------------
---------------------------------------------------------------------MLL
EEVR-VGDRLSGAAARGDVQEVRRLL-YRELVHPDALNRFGKTAL---------QVMMFGSPAIXLELLKQG
ASPNVQDASGTSPVHDAARTGFLDTLKVLVEHGADVNAPDGTGXLPIHLAVQEXHSAVVSFLAPESDLQHKD
ARGLTPLELARQ--RGSQDIMDILQGCTVIPL-------------------------
>XP_004632903.1/1-166
------------------------------------------------------------------------
------------------------------------------------------------------------
---------------------------------------------------------------------MLL
EEVR-AGDRLSGAAARGDAQEVRRLL-HRELVHPDSLNRFGKTAL---------QVMMFGSLAIARELLKQG
ASPNVQDASGTSPLHDAARTGFLDTLKVLVEHGADVNAPDGNGALPIHLAVREGHAAVVSFLAPESDLHHRD
AAGLTPLELAQQ--RGAQDLMDILQGHKVIPL-------------------------
>XP_003461276.1/1-166
------------------------------------------------------------------------
------------------------------------------------------------------------
---------------------------------------------------------------------MLL
EEVR-AGDRLSGAAARGDVQEVRRLL-HRELVHPDALNRFGKTAL---------QVMMFGSLAVAQELLKQG
ASPNVQDASGTSPLHDAARTGFLDTVKILVEHSADVNAPDGTGALPIHLAVREGHAAVVSFLAPESDLHHRD
AAGLTPLELARQ--RGAQDLMDILQGHKVIPL-------------------------
>XP_003798006.1/1-166
------------------------------------------------------------------------
------------------------------------------------------------------------
---------------------------------------------------------------------MLV
EELY-AGDRLSGAAARGDVQEVRRLL-YRELVHPDVLNRFGKTAL---------QVMMFGSTTIALELLKQG
ASPNIQDMSGTSPVHDAARTGFLDTLKVLVEHGADVNLPDGTGALPIHLAVQEGHITVVSFLAAESDLHHRD
ARGLTPLELAQQ--RGAQDLVDILQGHVVAPL-------------------------
>XP_020023338.1/1-166
------------------------------------------------------------------------
------------------------------------------------------------------------
---------------------------------------------------------------------MLL
EEVR-AGDRLSGAAARGDVQEVRRLL-HRELVHPDALNRFGKTAL---------QVMMFGSPTIALELLKQG
ASPNVQDDSGTSPIHDAARTGFLDTLKVLVEHGADVNAPDGTGALPIHLAVREGHSAVVSFLASESDLHHRD
ASGLTPLELARQ--RGAQDLLDILQGHTVIPL-------------------------
>XP_008066188.1/1-166
------------------------------------------------------------------------
------------------------------------------------------------------------
---------------------------------------------------------------------MLL
EEVR-AGDRLSGAAARGDVQEVRRLL-HRELVHPDALNRFGKTAL---------QAMMFGSTTIALELLKQG
ASPNVQDSTGASPVHDAARTGFLDTLKVLMEHGADVNMPDGTGALPIHLAVQEGHAAVVSFLAAESDLHHRD
ARGLTPLELAQQ--RGAQGLMDILQGHMVAPL-------------------------
>XP_012646092.1/1-166
------------------------------------------------------------------------
------------------------------------------------------------------------
---------------------------------------------------------------------MLL
EEVR-AGDRLSGAAARGDVQEVRRLL-HRELVHPDALNRFGKTAL---------QVMMFGSTTIALELLKQG
ASPNVQDISGTSPVHDAARTGFLDTLKVLVEHGADVNAPDGTGALPIHLAVREGHAAVVGFLAAESDLHHRD
ARGLTPLELARQ--RGAQGLMDILQGHMVAPL-------------------------
>XP_012291669.1/1-166
------------------------------------------------------------------------
------------------------------------------------------------------------
---------------------------------------------------------------------MLL
EEVC-AGDRLSGAAARGDVQEVRRLL-HRELVHPDALNRFGKTAL---------QVMMFGSTTIALELLKQG
ASPNVQDTFGTSPVHDAARTGFLDTLKVLVEHGADVNAPDGTGALPIHLAVQEGHTAVVNFLAAESDLHRRD
ARGLTPLELALQ--RGAQDLVDILQGHMVTPL-------------------------
>XP_002761779.1/1-166
------------------------------------------------------------------------
------------------------------------------------------------------------
---------------------------------------------------------------------MLL
EEVC-AGDRLSGAAARGDVQEVRRLL-HRELVHPDALNRFGKTAL---------QVMMFGSTTIALELLKQG
ASPNVQDTSGTSPIHDAARTGFLDTLKVLVEHGADVNAPDGTGALPIHLAVQEGHTAVVNFLAAESDLHRRD
ARGLTPLELALQ--RGAQDLVDILQGHMVAPL-------------------------
>XP_017355460.1/1-166
------------------------------------------------------------------------
------------------------------------------------------------------------
---------------------------------------------------------------------MLL
EEVC-AGDRLSGAAARGDVQEVRRLL-HRELVHPDALNRFGKTAL---------QVMMFGSTTIALELLKQG
ASPNVQDTTGTSPVHDAARTGFLDTLKVLVEHGADVNAPDGTGALPIHLAVQEGHTAVVNFLAAESDLHRRD
ARGLTPLELALQ--RGAQDLVDILQGHMVAPL-------------------------
>XP_039322986.1/1-166
------------------------------------------------------------------------
------------------------------------------------------------------------
---------------------------------------------------------------------MLL
EEVC-AGDRLSGAAARGDVQEVRRLL-HRELVHPDALNRFGKTAL---------QVMMFGSTTIALELLKQG
ASPNVQDTSGTSPVHDAARTGFLDTLKVLVEHGADVNAPDGTGALPIHLAVQEGHTAVVSFLAAESDLHLRD
ARGLTPLELAQQ--RGAQDVVDILQGHMVAPL-------------------------
>XP_032025552.1/1-166
------------------------------------------------------------------------
------------------------------------------------------------------------
---------------------------------------------------------------------MLL
EEVR-AGDRLSGAAARGDLQEVRRLL-HRELVHPDALNRFGKTAL---------QVMMFGSTAIALELLKQG
ASPNVQDTSGTSPVHDAARTGFLDTLKVLVEHGADVNAPDGTGALPIHLAVQEGHTAVVSFLAAESDLHRRD
ARGLTPLELALQ--RGAQDLVDILQRHMVAPL-------------------------
>XP_003275794.1/1-166
------------------------------------------------------------------------
------------------------------------------------------------------------
---------------------------------------------------------------------MLL
EEVR-AGDRLSGAAARGDLQEVRRLL-HRELVHPDALNRFGKTAL---------QVMMFGSTAIALELLKQG
ASPNVQDTSGTSPVHDAARTGFLDTLKVLVEHGADVNAPDGTGALPIHLAVQEGHTAVVSFLAAESDLHRRD
ARGLTPLQLALQ--RGAQDLVDILQRHMVAPL-------------------------
>XP_025224938.1/1-166
------------------------------------------------------------------------
------------------------------------------------------------------------
---------------------------------------------------------------------MLL
EEVR-SGDRLSGAAARGDVQEVRRLL-HRELVHPDALNRFGKTAL---------QVMMFGSTAIALELLKQG
ASPNVQDTSGTSPVHDAARTGFLDTLKVLVEHGADVNAPDGTGALPIHLAVQEGHTAVVSFLAAESDLHRRD
ARGLTPLELALQ--RGAQDLVDILQGHMVASL-------------------------
>NP_001791.1/1-166
------------------------------------------------------------------------
------------------------------------------------------------------------
---------------------------------------------------------------------MLL
EEVR-AGDRLSGAAARGDVQEVRRLL-HRELVHPDALNRFGKTAL---------QVMMFGSTAIALELLKQG
ASPNVQDTSGTSPVHDAARTGFLDTLKVLVEHGADVNVPDGTGALPIHLAVQEGHTAVVSFLAAESDLHRRD
ARGLTPLELALQ--RGAQDLVDILQGHMVAPL-------------------------
>XP_009251057.2/1-166
------------------------------------------------------------------------
------------------------------------------------------------------------
---------------------------------------------------------------------MLL
EEVR-AGDRLSGAAARGDVQEVRRLL-HRELVHPDALNRFGKTAL---------QVMMFGSTAIALELLKQG
ASPNVQDTSGTSPVHDAARTGFLDTLKVLVEHGADVNAPDGTGALPIHLAVQEGHTAVVSFLAAESDLHRRD
ARGLTPLELALQ--RGAQDLVDILQGHMVAPL-------------------------
>NP_001253450.1/1-166
------------------------------------------------------------------------
------------------------------------------------------------------------
---------------------------------------------------------------------MLL
EEVR-SGDRLSGAAARGDVQEVRRLL-HRELVHPDALNRFGKTAL---------QVMMFGSTAIALELLKQG
ASPNVQDTSGTSPVHDAARTGFLDTLKVLVEHGADVNAPDGTGALPIHLAVQEGHTAVVSFLAAESDLHRRD
ARGLTPLELALQ--RGAQDLVDILQGHMVAPL-------------------------
>XP_004595801.1/1-163
------------------------------------------------------------------------
------------------------------------------------------------------------
---------------------------------------------------------------------MFL
DEVH-AGDRLSGAAARGDVDGVRRLL-HRELVHPDALNRFGKTAL---------QVMMFGNPTVARELLKQG
ASPNVQDAWGTSPAHDAARTGFLDTLKVLVDHGADINAPDASGALPIHLAVREGHTAVVRFLAAESDLGHRD
AGGRTPLELARQ--TGARHLLDILQGRPL----------------------------
>XP_017495629.1/1-158
------------------------------------------------------------------------
------------------------------------------------------------------------
---------------------------------------------------------------------MLL
EEVR-AGDRLSGAAARGDVQEVRRLL-HHELVHPDVLNRFGKTAL---------QVMMFGSPIIALELLKQG
ASPNVQDASGTTPAHDAARTGFLDTLKVLVEHGADVNVPDGTGALPIHLAVREGHTAVVSFLAPESDLLYRD
ARGLTPLGVGAG--EEGSGS----HGHT-----------------------------
>XP_037674260.1/1-166
------------------------------------------------------------------------
------------------------------------------------------------------------
---------------------------------------------------------------------MLL
EEVR-AGDRLSGAAARGDVQEVRRLL-HRELVHPDALNRFGKTAL---------QVMMFGSPTIALELLKQG
ATPNIQDASGTTPAHDAARTGFLDTLKVLVEHGADVNAPDAAGALPIHLAVREGHAAVVRFLAGESDLHHRD
AGGLTPVELARQ--TGAQDVLDILQGHAVAPL-------------------------
>XP_006161597.2/1-166
------------------------------------------------------------------------
------------------------------------------------------------------------
---------------------------------------------------------------------MLL
EEVR-AGDRLSGAAARGDVHEVRRLL-YRELVHPDALNRFGKTAL---------QVMMFGSPVIALELLKQG
ASPNVQDASGTSPIHDAARTGFLDTLKVLVDHGADVNVPDGSGALPIHLAIQEGHTAVVNFLAAESDLHHKD
ARGLTPLELARQ--RGSQDLMDILQGHKVAPL-------------------------
>XP_037009860.1/1-166
------------------------------------------------------------------------
------------------------------------------------------------------------
---------------------------------------------------------------------MLL
EEVC-AGDRLSGAAARGDVLEVRRLL-SRELVHPDVLNRFGKTAL---------QVMMFGSPIIALELLKQG
ASPNVQDASGTTPAHDAARTGFLDTLKVLVEHGADVNMPDNTGALPIHLAVREGHAAVVSFLAAESDLYHRD
TRGLTPLELAQG--RGAQDLMDILQGHMVAPL-------------------------
>XP_024412717.1/1-166
------------------------------------------------------------------------
------------------------------------------------------------------------
---------------------------------------------------------------------MLL
EEVR-AGDRLSGAAARGDVEEVRRLL-SRELVHPDVLNRFGKTAL---------QVMMFGSPTIALELLKQG
ASPNVQDASGTTPAHDAARTGFLDTLKVLVEHGADVNTPDNTGALPIHLAVREGHASVVSFLAAESDLHHRD
TRGLTPLELAQG--RGAQDLMDILQGHMVAPL-------------------------
>XP_028377366.1/1-166
------------------------------------------------------------------------
------------------------------------------------------------------------
---------------------------------------------------------------------MLL
EEVC-AGDRLSGAAARGDVLEVRRLL-SRELVHPDVLNRFGKTAL---------QVMMFGSPTIALELLKQG
ASPNVQDASGTTPAHDAARTGFLDTLKVLVEHGADVNTPDNTGALPIHLAVREGHTAVVSFLAAESDLHHRD
TRGLTPLELAQG--RGAQDLMDILQGHMVAPL-------------------------
>XP_036171513.1/1-166
------------------------------------------------------------------------
------------------------------------------------------------------------
---------------------------------------------------------------------MLL
EEVR-AGDRLSGAAARGDVREVRRLL-HRELVHPDALNRFGKTAL---------QVMMFGSPTIALELLKQG
ASPNVQDTSGTTPAHDAARTGFLDTLKVLVEHGADVNAPDNTGSLPIHLAVQEGHTAVVSFLAAESDLHHRD
TRGLTPLELAQG--RGAQDLMDILQGHMVAPL-------------------------
>XP_036315363.1/1-166
------------------------------------------------------------------------
------------------------------------------------------------------------
---------------------------------------------------------------------MLL
EEVR-AGDRLSGAAARGDVREVRRLL-HRELVHPDALNRFGKTAL---------QVMMFGSPTIALELLKQG
ASPNVQDAAGTTPAHDAARTGFLDTLKVLVEHGADVNAPDNTGALPIHLAVREGHAAVVSFLAAESDLHHRD
TRGLTPLELARG--RGAQDLMDILQGHMVAPL-------------------------
>XP_008156279.1/1-166
------------------------------------------------------------------------
------------------------------------------------------------------------
---------------------------------------------------------------------MLL
EEVR-AGDRLSGAAARGDVQEVRRLL-HRELVHPDALNRFGKTAL---------QVMMFGSPAIALELLKQG
ASPNVQDASGTTPAHDAARTGFLDTLKVLVEHGADVNAPDNTGALPIHLAVREGHTAVVRFLAAESDLHHRD
TRGLTPLELAQG--RGAQDLMDILQGHMLAPL-------------------------
>XP_036096069.1/1-166
------------------------------------------------------------------------
------------------------------------------------------------------------
---------------------------------------------------------------------MLL
EEVR-AGDRLSGAAARGDVQEVRRLL-YRELVHPDALNRFGKTAL---------QVMMFGSPTIALELLKQG
ASPNVQDTSGTTPAHDAARTGFLDTLKVLVEHGADVNAPDNTGALPIHLAVREGHTAVVNFLAAESDLHHRD
TRGLTPLELAQG--RGAQDLMDILQGHMVASL-------------------------
>XP_016009123.1/1-166
------------------------------------------------------------------------
------------------------------------------------------------------------
---------------------------------------------------------------------MLL
EEVR-AGDRLSGAAARGDVQEVRRLL-HRELVHPDSLNRFGKTAL---------QVMMFGSPAIALELLKQG
ASPNVQDASGTTPAHDAARTGFLDTLKVLVEHGADVNVPDDTGALPIHLAVLEGHTTVVSFLAAESDLHHRD
ARGLTPFELAQG--RGAHDLMDVLQGHTVASL-------------------------
>XP_011378584.1/1-166
------------------------------------------------------------------------
------------------------------------------------------------------------
---------------------------------------------------------------------MLL
EEVR-AGDRLSGAAARGDVQEVRRLL-HRELVHPDSLNRFGKTAL---------QVMMFGSPAIALELLKQG
ASPNVQDASGTTPAHDAARTGFLDTLKVLVEHGADVNLPDDTGALPIHLAVLEGHTTVVSFLAAESDLHHRD
ARGLTPFELAQG--RGAHDLMDMLQGHTVASL-------------------------
>XP_004378404.1/1-166
------------------------------------------------------------------------
------------------------------------------------------------------------
---------------------------------------------------------------------MLL
EEVR-AGDRLSGAAARGDVQEVRRLL-HRELIHPDALNRFGKTAL---------QVMMFGSPTIALELLKQG
ASPNVQDISGTTPAHDAARTGFLDTLKVLVEHGADVNIPDGTGALPIHLAVREGHTAVVSFLAAESDLQHRD
ARGLTPLELAQQ--RGNRDLMDILQGHTVASL-------------------------
>XP_003413138.1/1-166
------------------------------------------------------------------------
------------------------------------------------------------------------
---------------------------------------------------------------------MLL
EEVH-AGDRLSGAAARGDVQEVRRLL-HRELMHPDALNRFGKTAL---------QVMMFGSPTIALELLKQG
ASPNVQDVSGTTPAHDAARTGFLDTLKVLVEHGADVNTPDGTGALPIHLAVREGHAAVVSFLAAESDLHHRD
ARGLTPLELAQQ--RGARDLMDILQGHLVAPL-------------------------
>XP_029773034.1/1-166
------------------------------------------------------------------------
------------------------------------------------------------------------
---------------------------------------------------------------------MLL
EEVR-AGDRLSGAAARGDVQEVRHLL-HRELVHPDALNRFGKTAL---------QVMMFGSSTIASELLKQG
ASPNVQDTSGTTPAHDAARTGFLDTLKVLVEHGADVNVPDGTGALPIHLAVREGHTAVVSFLATESDLHHRD
ARGLTPLELAQG--IGAQDLMDILQGHTVVLL-------------------------
>XP_003981908.1/1-166
------------------------------------------------------------------------
------------------------------------------------------------------------
---------------------------------------------------------------------MLL
EEVR-AGDRLSGAAARGDVQEVRRLL-HRELVHPDALNRFGKTAL---------QVMMFGSSTIALELLKQG
ASPNVQDTSGTTPAHDAARTGFLDTLKVLVEHGADVNVPDGTGALPIHLAVREGHTAVVSFLASESDLHHRD
ARGLTPLELAQG--IGAQDLMDILQGHSVVPL-------------------------
>XP_025772408.1/1-166
------------------------------------------------------------------------
------------------------------------------------------------------------
---------------------------------------------------------------------MLL
EEVR-AGDRLSGAAARGDVQEVRRLL-HRELVHPDALNRFGKTAL---------QVMMFGSSTIALELLKQG
ASPNVQDTSGTTPAHDAARTGFLDTLKVLVEHGADVNVPDGTGALPIHLAVREGHTAVVSFLASESDLHHRD
ARGLTPLELAQG--IGAQDLMDILQGHSVVLL-------------------------
>XP_022382638.1/1-166
------------------------------------------------------------------------
------------------------------------------------------------------------
---------------------------------------------------------------------MLL
EEVR-AGDRLTGAAARGDVQEVRRLL-HCELVHPDALNRFGKTAL---------QVMMFGSPTIALELLKQG
ASPNVQDATGTTPAHDAARTGFLDTLKVLVEHGADVNVPDGTGALPIHLAVREGHTAVVSFLAVESDLHHRD
ARGLTPLELAQG--LGAQDLMDILQGHMVVLL-------------------------
>XP_039106849.1/1-166
------------------------------------------------------------------------
------------------------------------------------------------------------
---------------------------------------------------------------------MLL
EEVR-AGDRLSGAAARGDVQEVRRLL-HHELVHPDALNRFGKTAL---------QVMMFGSPTIALELLKQG
ASPNVQDTSGTTPAHDAARTGFLDTLRVLVEHGADVNVPDGTGALPIHLAVREGHTAVVSFLATESDLHHRD
ARGLTPLELAQG--IGAQDLMDILQGHPVVLL-------------------------
>XP_032739887.1/1-166
------------------------------------------------------------------------
------------------------------------------------------------------------
---------------------------------------------------------------------MLL
EEVR-AGDRLTGAAARGDVQEVRRLL-HREFVHPDALNRFGKTAL---------QVMMFGSPTIALELLKQG
ASPNVQDATGTTPAHDAARTGFLDTLKVLVEHGADVNAPDGTGALPIHLAVREGHTAVVSFLAMESDLHHRD
ARGLTPLELAQG--LGAQDLMDILQGHTVVLL-------------------------
>XP_026337176.1/1-175
------------------------------------------------------------------------
------------------------------------------------------------------------
---------------------------------------------------------------------MLL
EEVR-AGDRLSGAAARGDVQEVRRLL-HRELVHPDALNRFGKTALQDPLPSAPTQVMMFGSPTIALELLKQG
ASPNVQDTTGTTPAHDAARTGFLDTLKVLVEHGADVNVPDGTGALPIHLAVREGHTAVVSFLATESDLHHRD
ARGLTPLELAQG--IGAQDLMDILQGHTVVLL-------------------------
>XP_011225947.1/1-175
------------------------------------------------------------------------
------------------------------------------------------------------------
---------------------------------------------------------------------MLL
EEVR-AGDRLSGAAARGDVQEVRRLL-HRELVHPDALNRFGKTALQDPLPSAPTQVMMFGSPTIALELLKQG
ASPNVQDTTGTTPAHDAARTGFLDTLKVLVEHGADVNVPDGTGALPIHLAVREGHTAVVSFLATESDLHHRD
ARGLTPLELAQG--IGAQDLMDILQGHAVVLL-------------------------
>XP_032251893.1/1-166
------------------------------------------------------------------------
------------------------------------------------------------------------
---------------------------------------------------------------------MLL
EEVR-AGDRLSGAAARGDVQEVRRLL-HRELVHPDALNRFGKTAL---------QVMMFGSPTIALELLKQG
ASPNVQDTTGTTPAHDAARTGFLDTLKVLVEHGADVNAPDGTGALPIHLAVREGHTAVVSFLATESDLHHRD
AKGLTPLELAQG--IGAQDLMDILQRHTVVLL-------------------------
>XP_034853130.1/1-166
------------------------------------------------------------------------
------------------------------------------------------------------------
---------------------------------------------------------------------MLL
EEVR-AGDRLSGAAARGDVQEVRRLL-HHELVHPDALNRFGKTAL---------QVMMFGSPTIALELLKQG
ASPNVQDTTGTTPAHDAARTGFLDTLKVLVEHGADVNAPDGTGALPIHLAVREGHTAVVSFLATESDLHHRD
ARGLTPLELAQG--IGAQDLMDILQRHTVVLL-------------------------
>XP_006741117.1/1-166
------------------------------------------------------------------------
------------------------------------------------------------------------
---------------------------------------------------------------------MLL
EEVR-AGDRLSGAAARGDVQEVRRLL-HRELVHPDALNRFGKTAL---------QVMMFGSPTIALELLKQG
ASPNVQDTTGTTPAHDAARTGFLDTLKVLVQHGADVNAPDGTGALPIHLAVREGHTAVVSFLATESDLHHRD
ARGLTPLELAQG--IGAQDLMDILQRHTVVLL-------------------------
>XP_021561028.1/1-166
------------------------------------------------------------------------
------------------------------------------------------------------------
---------------------------------------------------------------------MLL
EEVR-AGDRLSGAAARGDVQEVRRLL-HRELVHPDALNRFGKTAL---------QVMMFGSPTIALELLKQG
ASPNVQDTTGTTPAHDAARTGFLDTLKVLVEHGADVNAPDGTGALPIHLAVREGHTAVVRFLATESDLHHRD
ARGLTPLELAQR--IGAQDLMDILQRHTVVLL-------------------------
>XP_027443300.1/1-166
------------------------------------------------------------------------
------------------------------------------------------------------------
---------------------------------------------------------------------MLL
EEVR-AGDRLSGAAARGDVQEVRRLL-HRELVHPDALNRFGKTAL---------QVMMFGSPTIALELLKQG
ASPNVQDTTGTTPAHDAARTGFLDTLKVLVEHGADVNAPDGTGALPIHLAVREGHTAVVRFLATESDLHHRD
ARGLTPLELAQG--IGAQDLMDILQGHTVVLL-------------------------
>XP_025719090.1/1-166
------------------------------------------------------------------------
------------------------------------------------------------------------
---------------------------------------------------------------------MLL
EEVR-AGDRLSGAAARGDVQEVRRLL-HRELVHPDALNRFGKTAL---------QVMMFGSPTIALELLKQG
ASPNVQDTTGTTPAHDAARTGFLDTLKVLVEHGADVNVPDGTGALPIHLAVREGHTAVVSFLATESDLHHRD
ARGLTPLELAQG--IGAQDLMDILQGHTVVLL-------------------------
>XP_025839356.1/1-166
------------------------------------------------------------------------
------------------------------------------------------------------------
---------------------------------------------------------------------MLL
EEVR-AGDRLSGAAARGDVQEVRRLL-HRELVHPDALNRFGKTAL---------QVMMFGSPTIALELLKQG
ASPNVQDATGTTPAHDAARTGFLDTLKVLVEHGADVNAPDGTGALPIHLAVREGHTAVVSFLATESDLHHRD
ARGLTPLELAQG--IGAQDLMDILQGHTVVLL-------------------------
>XP_013977871.2/1-166
------------------------------------------------------------------------
------------------------------------------------------------------------
---------------------------------------------------------------------MLL
EEVR-AGDRLSGAAARGEVQEVRRLL-HRELVHPDALNRFGKTAL---------QVMMFGSPTIALELLKQG
ASPNVQDATGTTPAHDAARTGFLDTLKVLVEHGADVNAPDGTGALPIHLAVREGHTAVVSFLATESDLHHRD
ARGLTPLELAQG--IGAQDLMDILQGHTVVLL-------------------------
>XP_032989248.1/1-166
------------------------------------------------------------------------
------------------------------------------------------------------------
---------------------------------------------------------------------MLL
EEVR-AGDLLSGAAARGDVQEVRRLL-HRELVHPDVLNRFGKTAL---------QVMMFGSPTIALELLKQG
ASPNVQDASGTTPAHDAARTGFLDTLKVLVEHGADVNAPDDTGALPIHLAVLEGHRAVVSFLAAESDLHHRD
ARGLTPLELARR--RGAQDLMDILQRHTVAPL-------------------------
>XP_005654916.1/1-166
------------------------------------------------------------------------
------------------------------------------------------------------------
---------------------------------------------------------------------MLL
EEVC-AGDRLSGAAARGDVQEVRRLL-HRELVHPDVLNRFGKTAL---------QVMMFGSPTIAQELLKQG
ASPNVQDASGTTPAHDAARTGFLDTLKVLVEHGADVNAPDGTGALPIHLAVREGHTSVVSFLAAESDLHHRD
ARGLTPLELARG--RGAQDLMDILQRHTVAPL-------------------------
>NP_001039515.1/1-166
------------------------------------------------------------------------
------------------------------------------------------------------------
---------------------------------------------------------------------MLL
EEVH-AGDRLSGAAARGDVQEVRRLL-HSELVHPDVLNRFGKTAL---------QVMMFGSPTIALELLKQG
ASPNVQDASGTTPAHDAARTGFLDTLKVLVEHGADVNAPDGTGALPIHLAVREGHTSVVSFLATESDLHHRD
ATGLTPLELARG--RGAQELMDILQRHTVAPL-------------------------
>XP_025149306.1/1-166
------------------------------------------------------------------------
------------------------------------------------------------------------
---------------------------------------------------------------------MLL
EEVH-AGDRLSGAAARGDVQEVRRLL-HRELVHPDVLNRFGKTAL---------QVMMFGSPTIALELLKQG
ASPNVQDASGTTPAHDAARTGFLDTLKVLVEHGADVNAPDGTGALPIHLAVREGHTSVVSFLATESDLHHRD
ARGLTPLELARG--RGAQELMDILQRHTVAPL-------------------------
>XP_020757885.1/1-166
------------------------------------------------------------------------
------------------------------------------------------------------------
---------------------------------------------------------------------MLL
EEVH-AGDRLSGAAARGDVQEVRRLL-HRELVHPDVLNRFGKTAL---------QVMMFGSPTIALELLKQG
ASPNVQDASGTTPAHDAARTGFLDTLKVLVEHGADVNAPDGTGALPIHLAVSEGHTPVVSFLAAESDLHHRD
ARGLTPLELARG--RGAQELMDILQRHTVAPL-------------------------
>XP_040096653.1/1-166
------------------------------------------------------------------------
------------------------------------------------------------------------
---------------------------------------------------------------------MLL
EEVH-AGDRLSGAAARGDVQEVRRLL-HRELVHPDVLNRFGKTAL---------QVMMFGSPTIALELLKQG
ASPNVQDASGTTPAHDAARTGFLDTLKVLVEHGADVNAPDGTGALPIHLAVREGHTAVVSFLAAESDLHHRD
ARGLTPLELARG--RGAQELMDILQRHTVAPL-------------------------
>XP_014951314.2/1-166
------------------------------------------------------------------------
------------------------------------------------------------------------
---------------------------------------------------------------------MLL
EEVH-AGDRLSGAAARGDVQEVRRLL-HRELVHPDVLNRFGKTAL---------QVMMFGSPTIALELLKQG
ASPNVQDASGTTPAHDAARTGFLDTLKVLVEHGADVNAPDGTGALPIHLAVREGHTPVVSFLAAESDLHHRD
ARGLTPLELARG--RGAQELMDILQRHTVAPL-------------------------
>XP_037360262.1/1-166
------------------------------------------------------------------------
------------------------------------------------------------------------
---------------------------------------------------------------------MLL
EEVR-AGNRLSGAAARGDVQEVRRLL-HRELVHPDALNRFGKTAL---------QVMMFGSPTIALELLKQG
ASPNVQDASGTTPAHDAARTGFLDTLKVLVEHGADVNAPDGTGALPIHLAVREGHTAVVNFLAAESDLHHRD
ARGLTPLDLAQR--RGAQDLLDILQGHTVAPL-------------------------
>XP_001491963.1/1-166
------------------------------------------------------------------------
------------------------------------------------------------------------
---------------------------------------------------------------------MLL
EEVR-AGDRLSGAAARGDVQEVRRLL-HRELVHPDALNRFGKTAL---------QVMMFGSSAIALELLKQG
ANPNIQDASGTTPAHDAARTGFLDTLRVLVEHGADVNAPDGTGALPIHLAVREGHNAVVSFLAAESDLHHRD
ARGLTPLELARG--RGAQDLMDILQGHTVAPL-------------------------
>XP_006184913.1/1-166
------------------------------------------------------------------------
------------------------------------------------------------------------
---------------------------------------------------------------------MLL
EEVR-AGDRLSGAAARGDVLEVRRLL-HRELVHPDALNRFGKTAL---------QVMMFGSPTIALELLKQG
ASPNVQDASGTTPAHDAARTGFLDTLKVLVDHGADVNVPDGTGALPIHLAVREGHTAVVSFLAAESDLHHRD
ARGLTPLELARG--RGAQDLMDILQGHPVAPL-------------------------
>XP_004277411.1/1-162
------------------------------------------------------------------------
------------------------------------------------------------------------
---------------------------------------------------------------------MLL
EEVR-AGDRLSGAAARGDVQEVRRLL-HRELVHPDALNRFGKTAL---------QVMMFGSPTIALELLKQG
ASPNVQDASGTTPAHDAARTGFLDTLKVLVEHGADVNAPDGTGALPIHLAVREGHTAVVGFLAAESDLHHRD
ARGLTPLELARG--RGAKDLMDILHIPL-----------------------------
>XP_019788637.1/1-162
------------------------------------------------------------------------
------------------------------------------------------------------------
---------------------------------------------------------------------MLL
EEVR-AGDRLSGAAARGDVQEVRRLL-HRELVHPDALNRFGKTAL---------QVMMFGSPTIALELLKQG
ASPNVQDASGTTPAHDAARTGFLDTLKVLVEHGADVNAPDGTGALPIHLAVREGHRAVVGFLAAESDLHHRD
ARGLTPLELARG--RGAKDLMDILHIPL-----------------------------
>XP_029073486.1/1-166
------------------------------------------------------------------------
------------------------------------------------------------------------
---------------------------------------------------------------------MLL
EEVR-AGDRLSGAAARGDVQEVRRLL-HRELVHPDALNRFGKTAL---------QVMMFGSPTVALELLKQG
ASPNVQDASGTTPAHDAARTGFLDTLKVLVEHGADVNAPDGTGALPIHLAVREGHTAVVGFLAAESDLQHRD
VRGLTPLELARG--RGAKDLMDILQWHTVAPL-------------------------
>XP_028339539.1/1-166
------------------------------------------------------------------------
------------------------------------------------------------------------
---------------------------------------------------------------------MLL
EEVR-AGDRLSGAAARGDVQEVRRLL-HRELVHPDALNRFGKTAL---------QVMMFGSPTIALELLKQG
ASPNVQDASGTTPAHDAARTGFLDTLKVLVEHGADVNAPDGTGALPIHLAVREGHTAVVSFLAAESDLHHRD
ARGLTPLELARG--RGAKDLMDILQWHTVAPL-------------------------
>XP_024601812.1/1-166
------------------------------------------------------------------------
------------------------------------------------------------------------
---------------------------------------------------------------------MLL
EEVR-AGDRLSGAAARGDVQEVRRLL-HRELVHPDALNRFGKTAL---------QVMMFGSPTIAVELLKQG
ASPNVQDASGTTPAHDAARTGFLDTLKVLVEHGADVNAPDGTGALPIHLAVREGHTAVVGFLAAESDLHHRD
ARGLTPLELARG--RGAKDLMDILQWHTVAPL-------------------------
>XP_022413243.1/1-166
------------------------------------------------------------------------
------------------------------------------------------------------------
---------------------------------------------------------------------MLL
EEVR-AGDRLSGAAARGDVQEVRRLL-HRELVHPDALNRFGKTAL---------QVMMFGSPTIALELLKQG
ASPNVQDASGTTPAHDAARTGFLDTLKVLVEHGADVNAPDGTGALPIHLAVREGHTAVVGFLAAESDLHHRD
ARGLTPLELARG--RGAKDLMDILQWHTVAPL-------------------------
